# Supplementary material for: (1H-Pyrazole-κN)bis­(tri-tert-but­oxy­silane­thiol­ato-κ2 O,S)cadmium
Source: Acta Crystallogr Sect E Struct Rep Online. 2012 Nov 24;68(Pt 12):m1515. doi: 10.1107/S1600536812047186 (PMC3588762; doi:10.1107/S1600536812047186)
Supplement: Supplementary file 1 [file e-68-m1515-sup1.cif]

##############################################################################
#                                                                            #
# This CIF contains the data in a paper accepted for publication in          #
# Acta Crystallographica Section E. It conforms to the requirements of       #
# Notes for Authors for Acta Crystallographica Section E, and has been       #
# peer reviewed under the auspices of the IUCr Commission on Journals.       #
#                                                                            #
# Full details of the Crystallographic Information File format               #
# are given in the paper "The Crystallographic Information File (CIF):       #
# a New Standard Archive File for Crystallography" by S. R. Hall, F. H.      #
# Allen and I. D. Brown [Acta Cryst. (1991), A47, 655-685].                  #
#                                                                            #
# The current version of the core CIF dictionary is obtainable from          #
# ftp://ftp.iucr.org/pub/cif_core.dic.                                       #
#                                                                            #
# Software is freely available for graphical display of the structure(s)     #
# in this CIF. For information consult the CIF software page                 #
# http://www.iucr.org/resources/cif/software.                                #
#                                                                            #
# This file may be used for bona fide research purposes within the           #
# scientific community so long as proper attribution is given to the journal # 
# article from which it was obtained.                                        #
#                                                                            #
##############################################################################
data_global
_audit_creation_method     'WinGX routine CIF_UPDATE'
_audit_conform_dict_name     cif_core.dic
_audit_conform_dict_version     2.4
_journal_date_recd_electronic     2012-11-14
_journal_date_accepted     2012-11-16
_journal_name_full     'Acta Crystallographica, Section E'
_journal_year     2012
_journal_volume     68
_journal_issue     12
_journal_page_first     m1515
_journal_page_last     m1515
_journal_paper_category     QM
_journal_paper_doi     10.1107/S1600536812047186
_journal_coeditor_code     VN2060
_publ_contact_author_name     'Do\/l\;ega, Anna'
_publ_contact_author_address
;
Department of Inorganic Chemistry,
Faculty of Chemistry,
Gdansk University of Technology
11/12 G. Narutowicz St., 80233 - PL Gda\'nsk, Poland
;
_publ_contact_author_email     anndoleg@pg.gda.pl
_publ_contact_author_fax     '048 58 3472694'
_publ_contact_author_phone     '048 58 3472983'
_publ_section_title
;\
(1<i>H</i>-Pyrazole-\k<i>N</i>)bis(tri-<i>tert</i>-butoxysilanethiolato-\
\k^2^<i>O</i>,<i>S</i>)cadmium
;
loop_
    _publ_author_name
    _publ_author_footnote
    _publ_author_address
    'Baranowska, Katarzyna' .
;
Department of Inorganic Chemistry,
Faculty of Chemistry,
Gdansk University of Technology
11/12 G. Narutowicz St., 80233 - PL Gda\'nsk, Poland
;
    'Bulman, Mateusz' .
;
Department of Inorganic Chemistry,
Faculty of Chemistry,
Gdansk University of Technology
11/12 G. Narutowicz St., 80233 - PL Gda\'nsk, Poland
;
    'Do\/l\;ega, Anna' .
;
Department of Inorganic Chemistry,
Faculty of Chemistry,
Gdansk University of Technology
11/12 G. Narutowicz St., 80233 - PL Gda\'nsk, Poland
;
data_I
_audit_creation_method     'WinGX routine CIF_UPDATE'
_audit_conform_dict_name     cif_core.dic
_audit_conform_dict_version     2.4
_chemical_name_systematic
;
(1<i>H</i>-Pyrazole-\k<i>N</i>)bis(tri-<i>tert</i>-butoxysilanethiolato-
\k^2^<i>O</i>,<i>S</i>)cadmium
;
_chemical_formula_moiety     'C27 H58 Cd1 N2 O6 S2 Si2'
_chemical_formula_sum     'C27 H58 Cd N2 O6 S2 Si2'
_chemical_formula_iupac     '[Cd (C12 H27 O3 S Si)2 (C3 H4 N2)]'
_chemical_formula_weight     739.45
_symmetry_cell_setting     triclinic
_symmetry_space_group_name_H-M     'P -1'
_symmetry_space_group_name_Hall     '-P 1'
loop_
    _symmetry_equiv_pos_as_xyz
    'x, y, z'
    '-x, -y, -z'
_cell_length_a     9.4445(4)
_cell_length_b     12.7322(4)
_cell_length_c     16.9153(5)
_cell_angle_alpha     109.098(3)
_cell_angle_beta     92.905(3)
_cell_angle_gamma     96.050(3)
_cell_volume     1903.53(12)
_cell_formula_units_Z     2
_cell_measurement_reflns_used     7717
_cell_measurement_theta_min     2.4187
_cell_measurement_theta_max     28.7251
_cell_measurement_temperature     120(2)
_exptl_crystal_description     prism
_exptl_crystal_colour     colourless
_exptl_crystal_size_max     0.2
_exptl_crystal_size_mid     0.18
_exptl_crystal_size_min     0.08
_exptl_crystal_density_diffrn     1.29
_exptl_crystal_density_method     'not measured'
_exptl_crystal_F_000     780
_exptl_absorpt_coefficient_mu     0.782
_exptl_absorpt_correction_type     none
_exptl_special_details     ?
_diffrn_ambient_temperature     120(2)
_diffrn_radiation_type     MoK\a
_diffrn_radiation_wavelength     0.71073
_diffrn_radiation_monochromator     graphite
_diffrn_measurement_device_type     'Agilent Xcalibur Sapphire2'
_diffrn_measurement_method     '\w scans'
_diffrn_detector_area_resol_mean     8.1883
_diffrn_reflns_number     11378
_diffrn_reflns_av_R_equivalents     0.0251
_diffrn_reflns_theta_min     2.42
_diffrn_reflns_theta_max     25.5
_diffrn_reflns_theta_full     25.5
_diffrn_measured_fraction_theta_max     0.999
_diffrn_measured_fraction_theta_full     0.999
_diffrn_reflns_limit_h_min     -11
_diffrn_reflns_limit_h_max     9
_diffrn_reflns_limit_k_min     -15
_diffrn_reflns_limit_k_max     13
_diffrn_reflns_limit_l_min     -16
_diffrn_reflns_limit_l_max     20
_refine_special_details
;
Refinement of <i>F</i>^2^ against ALL reflections. The weighted <i>R</i>-factor
<i>wR</i> and goodness of fit <i>S</i> are based on <i>F</i>^2^, conventional
<i>R</i>-factors <i>R</i> are based on <i>F</i>, with <i>F</i> set to zero for
negative <i>F</i>^2^. The threshold expression of <i>F</i>^2^ >
2\s(<i>F</i>^2^) is used only for calculating <i>R</i>-factors(gt) <i>etc</i>.
and is not relevant to the choice of reflections for refinement.
<i>R</i>-factors based on <i>F</i>^2^ are statistically about twice as large
as those based on <i>F</i>, and <i>R</i>- factors based on ALL data will be
even larger.
;
_reflns_number_total     7083
_reflns_number_gt     5935
_reflns_threshold_expression     >2\s(I)
_refine_ls_structure_factor_coef     Fsqd
_refine_ls_matrix_type     full
_refine_ls_R_factor_all     0.0495
_refine_ls_R_factor_gt     0.039
_refine_ls_wR_factor_gt     0.097
_refine_ls_wR_factor_ref     0.1027
_refine_ls_goodness_of_fit_ref     1.058
_refine_ls_restrained_S_all     1.058
_refine_ls_number_reflns     7083
_refine_ls_number_parameters     414
_refine_ls_number_restraints     0
_refine_ls_hydrogen_treatment     mixed
_refine_ls_weighting_scheme     calc
_refine_ls_weighting_details
         'calc w=1/[\s^2^(Fo^2^)+(0.0596P)^2^+0.7954P] where P=(Fo^2^+2Fc^2^)/3'
_atom_sites_solution_hydrogens     geom
_atom_sites_solution_primary     direct
_atom_sites_solution_secondary     difmap
_refine_ls_shift/su_max     0.002
_refine_ls_shift/su_mean     0
_refine_diff_density_max     1.111
_refine_diff_density_min     -0.652
_refine_ls_extinction_method     none
loop_
    _atom_type_symbol
    _atom_type_description
    _atom_type_scat_dispersion_real
    _atom_type_scat_dispersion_imag
    _atom_type_scat_source
    C C 0.0033 0.0016 'International Tables Vol C Tables 4.2.6.8 and 6.1.1.4'
    H H 0 0 'International Tables Vol C Tables 4.2.6.8 and 6.1.1.4'
    Cd Cd -0.8075 1.2024 'International Tables Vol C Tables 4.2.6.8 and 6.1.1.4'
    N N 0.0061 0.0033 'International Tables Vol C Tables 4.2.6.8 and 6.1.1.4'
    O O 0.0106 0.006 'International Tables Vol C Tables 4.2.6.8 and 6.1.1.4'
    S S 0.1246 0.1234 'International Tables Vol C Tables 4.2.6.8 and 6.1.1.4'
    Si Si 0.0817 0.0704 'International Tables Vol C Tables 4.2.6.8 and 6.1.1.4'
_computing_data_collection     'CrysAlisPRO (Agilent,  2010)'
_computing_cell_refinement     'CrysAlisPRO (Agilent,  2010)'
_computing_data_reduction     'CrysAlisPRO (Agilent,  2010)'
_computing_structure_solution     'SUPERFLIP (Palatinus & Chapuis, 2007)'
_computing_structure_refinement     'SHELXL97 (Sheldrick, 2008)'
_computing_molecular_graphics     'Ortep-3 for Windows (Farrugia, 2012)'
_computing_publication_material     'WinGX  (Farrugia, 2012)'
loop_
    _atom_site_type_symbol
    _atom_site_label
    _atom_site_fract_x
    _atom_site_fract_y
    _atom_site_fract_z
    _atom_site_U_iso_or_equiv
    _atom_site_adp_type
    _atom_site_calc_flag
    _atom_site_refinement_flags
    _atom_site_occupancy
    _atom_site_symmetry_multiplicity
    _atom_site_disorder_assembly
    _atom_site_disorder_group
    Cd Cd1 0.05597(2) 0.985121(18) 0.753064(14) 0.02601(9) Uani d . 1 1 . .
    S S1 -0.17784(8) 0.90765(6) 0.77929(5) 0.02601(18) Uani d . 1 1 . .
    S S2 0.17728(9) 1.12410(7) 0.69927(5) 0.03058(19) Uani d . 1 1 . .
    Si Si1 -0.18559(8) 0.78496(7) 0.66080(5) 0.02040(18) Uani d . 1 1 . .
    Si Si2 0.24411(9) 1.22389(7) 0.82244(5) 0.02248(19) Uani d . 1 1 . .
    O O1 -0.0244(2) 0.80690(17) 0.63028(13) 0.0253(5) Uani d . 1 1 . .
    O O2 -0.3100(2) 0.78779(17) 0.59191(13) 0.0259(5) Uani d . 1 1 . .
    O O3 -0.2048(2) 0.65667(17) 0.66108(13) 0.0267(5) Uani d . 1 1 A .
    O O4 0.1418(2) 1.17162(17) 0.88070(12) 0.0240(4) Uani d . 1 1 . .
    O O5 0.4076(2) 1.21018(17) 0.85339(13) 0.0242(5) Uani d . 1 1 . .
    O O6 0.2425(2) 1.35733(17) 0.84233(14) 0.0290(5) Uani d . 1 1 . .
    N N1 0.2364(3) 0.9134(2) 0.80682(16) 0.0269(6) Uani d . 1 1 . .
    C C1 0.0478(4) 0.7388(3) 0.5607(2) 0.0313(7) Uani d . 1 1 . .
    C C2 0.1289(4) 0.8205(3) 0.5257(2) 0.0390(8) Uani d . 1 1 . .
    H H2A 0.0609 0.8563 0.5007 0.058 Uiso calc R 1 1 . .
    H H2B 0.1879 0.7801 0.4828 0.058 Uiso calc R 1 1 . .
    H H2C 0.1904 0.8779 0.5712 0.058 Uiso calc R 1 1 . .
    C C3 -0.0607(4) 0.6570(3) 0.4925(2) 0.0508(10) Uani d . 1 1 . .
    H H3A -0.1168 0.6074 0.5164 0.076 Uiso calc R 1 1 . .
    H H3B -0.0102 0.6121 0.4467 0.076 Uiso calc R 1 1 . .
    H H3C -0.1246 0.6991 0.4708 0.076 Uiso calc R 1 1 . .
    C C4 0.1481(5) 0.6780(3) 0.5976(3) 0.0474(10) Uani d . 1 1 . .
    H H4A 0.2158 0.7328 0.6411 0.071 Uiso calc R 1 1 . .
    H H4B 0.2008 0.6326 0.5531 0.071 Uiso calc R 1 1 . .
    H H4C 0.0926 0.6292 0.6223 0.071 Uiso calc R 1 1 . .
    C C5 -0.3699(3) 0.8759(3) 0.5702(2) 0.0301(7) Uani d . 1 1 . .
    C C6 -0.2526(4) 0.9692(3) 0.5720(3) 0.0485(10) Uani d . 1 1 . .
    H H6A -0.21 1.007 0.6298 0.073 Uiso calc R 1 1 . .
    H H6B -0.2938 1.0236 0.551 0.073 Uiso calc R 1 1 . .
    H H6C -0.1786 0.937 0.5363 0.073 Uiso calc R 1 1 . .
    C C7 -0.4433(4) 0.8186(3) 0.4815(2) 0.0470(10) Uani d . 1 1 . .
    H H7A -0.3714 0.792 0.4424 0.07 Uiso calc R 1 1 . .
    H H7B -0.4939 0.8721 0.4644 0.07 Uiso calc R 1 1 . .
    H H7C -0.5118 0.7548 0.4808 0.07 Uiso calc R 1 1 . .
    C C8 -0.4792(4) 0.9197(3) 0.6309(2) 0.0377(8) Uani d . 1 1 . .
    H H8A -0.5509 0.8575 0.6297 0.057 Uiso calc R 1 1 . .
    H H8B -0.5262 0.9755 0.6146 0.057 Uiso calc R 1 1 . .
    H H8C -0.4315 0.9544 0.6878 0.057 Uiso calc R 1 1 . .
    C C9 -0.3262(4) 0.5875(3) 0.6738(2) 0.0329(8) Uani d . 1 1 . .
    C C10 -0.4222(8) 0.6548(6) 0.7331(5) 0.043(2) Uani d P 0.534(6) 1 A 1
    H H10A -0.371 0.6883 0.7892 0.064 Uiso calc PR 0.534(6) 1 A 1
    H H10B -0.5076 0.6057 0.7359 0.064 Uiso calc PR 0.534(6) 1 A 1
    H H10C -0.4505 0.7142 0.7131 0.064 Uiso calc PR 0.534(6) 1 A 1
    C C11 -0.4105(8) 0.5393(5) 0.5828(4) 0.0407(19) Uani d P 0.534(6) 1 A 1
    H H11A -0.436 0.6015 0.5653 0.061 Uiso calc PR 0.534(6) 1 A 1
    H H11B -0.4977 0.4911 0.5844 0.061 Uiso calc PR 0.534(6) 1 A 1
    H H11C -0.3497 0.4954 0.5427 0.061 Uiso calc PR 0.534(6) 1 A 1
    C C12 -0.2692(10) 0.4985(7) 0.6966(7) 0.068(3) Uani d P 0.534(6) 1 A 1
    H H12A -0.2071 0.4613 0.6543 0.101 Uiso calc PR 0.534(6) 1 A 1
    H H12B -0.3482 0.4437 0.6994 0.101 Uiso calc PR 0.534(6) 1 A 1
    H H12C -0.2139 0.5304 0.7515 0.101 Uiso calc PR 0.534(6) 1 A 1
    C C10A -0.4682(8) 0.6233(7) 0.6616(5) 0.042(2) Uani d P 0.466(6) 1 A 2
    H H10D -0.4641 0.704 0.6911 0.064 Uiso calc PR 0.466(6) 1 A 2
    H H10E -0.5403 0.5825 0.6842 0.064 Uiso calc PR 0.466(6) 1 A 2
    H H10F -0.4938 0.6069 0.6015 0.064 Uiso calc PR 0.466(6) 1 A 2
    C C11A -0.3166(11) 0.4659(6) 0.6230(5) 0.047(2) Uani d P 0.466(6) 1 A 2
    H H11D -0.333 0.4547 0.563 0.07 Uiso calc PR 0.466(6) 1 A 2
    H H11E -0.3891 0.4171 0.6386 0.07 Uiso calc PR 0.466(6) 1 A 2
    H H11F -0.2214 0.4475 0.6348 0.07 Uiso calc PR 0.466(6) 1 A 2
    C C12A -0.3010(10) 0.5984(6) 0.7706(4) 0.041(2) Uani d P 0.466(6) 1 A 2
    H H12D -0.2174 0.5623 0.7787 0.062 Uiso calc PR 0.466(6) 1 A 2
    H H12E -0.3856 0.5617 0.7869 0.062 Uiso calc PR 0.466(6) 1 A 2
    H H12F -0.2847 0.6778 0.8053 0.062 Uiso calc PR 0.466(6) 1 A 2
    C C13 0.1443(4) 1.1983(3) 0.97162(19) 0.0288(7) Uani d . 1 1 . .
    C C14 0.2531(4) 1.1374(3) 1.0014(2) 0.0401(9) Uani d . 1 1 . .
    H H14A 0.2298 1.0565 0.9723 0.06 Uiso calc R 1 1 . .
    H H14B 0.2515 1.1535 1.0621 0.06 Uiso calc R 1 1 . .
    H H14C 0.3486 1.1627 0.9892 0.06 Uiso calc R 1 1 . .
    C C15 0.1815(6) 1.3247(3) 1.0166(2) 0.0560(12) Uani d . 1 1 . .
    H H15A 0.179 1.3414 1.0773 0.084 Uiso calc R 1 1 . .
    H H15B 0.1119 1.3643 0.9966 0.084 Uiso calc R 1 1 . .
    H H15C 0.2775 1.3492 1.0047 0.084 Uiso calc R 1 1 . .
    C C16 -0.0053(4) 1.1580(4) 0.9872(2) 0.0496(10) Uani d . 1 1 . .
    H H16A -0.0314 1.0791 0.9525 0.074 Uiso calc R 1 1 . .
    H H16B -0.0733 1.2032 0.9725 0.074 Uiso calc R 1 1 . .
    H H16C -0.0078 1.1656 1.0467 0.074 Uiso calc R 1 1 . .
    C C17 0.5467(3) 1.2632(3) 0.8437(2) 0.0283(7) Uani d . 1 1 . .
    C C18 0.6535(4) 1.1934(3) 0.8649(3) 0.0432(9) Uani d . 1 1 . .
    H H18A 0.6378 1.1176 0.8236 0.065 Uiso calc R 1 1 . .
    H H18B 0.641 1.1896 0.9211 0.065 Uiso calc R 1 1 . .
    H H18C 0.7508 1.2279 0.8637 0.065 Uiso calc R 1 1 . .
    C C19 0.5714(4) 1.3828(3) 0.9049(3) 0.0458(9) Uani d . 1 1 . .
    H H19A 0.6643 1.4194 0.8979 0.069 Uiso calc R 1 1 . .
    H H19B 0.5704 1.3817 0.9625 0.069 Uiso calc R 1 1 . .
    H H19C 0.4956 1.4242 0.8936 0.069 Uiso calc R 1 1 . .
    C C20 0.5536(4) 1.2608(3) 0.7534(2) 0.0412(9) Uani d . 1 1 . .
    H H20A 0.5294 1.1836 0.7151 0.062 Uiso calc R 1 1 . .
    H H20B 0.6505 1.2899 0.7459 0.062 Uiso calc R 1 1 . .
    H H20C 0.4854 1.3076 0.7411 0.062 Uiso calc R 1 1 . .
    C C21 0.1447(4) 1.4231(3) 0.8169(3) 0.0405(9) Uani d . 1 1 . .
    C C22 0.1711(5) 1.5389(3) 0.8845(3) 0.0542(11) Uani d . 1 1 . .
    H H22A 0.1517 1.532 0.9391 0.081 Uiso calc R 1 1 . .
    H H22B 0.1077 1.5879 0.8709 0.081 Uiso calc R 1 1 . .
    H H22C 0.2709 1.5709 0.8869 0.081 Uiso calc R 1 1 . .
    C C23 0.1803(6) 1.4289(4) 0.7328(3) 0.0647(13) Uani d . 1 1 . .
    H H23A 0.2823 1.4555 0.7355 0.097 Uiso calc R 1 1 . .
    H H23B 0.1235 1.4809 0.7178 0.097 Uiso calc R 1 1 . .
    H H23C 0.1584 1.3542 0.6903 0.097 Uiso calc R 1 1 . .
    C C24 -0.0101(4) 1.3714(4) 0.8152(4) 0.0636(14) Uani d . 1 1 . .
    H H24A -0.0282 1.2984 0.7704 0.095 Uiso calc R 1 1 . .
    H H24B -0.0756 1.4211 0.8047 0.095 Uiso calc R 1 1 . .
    H H24C -0.0253 1.3615 0.8693 0.095 Uiso calc R 1 1 . .
    N N2 0.3708(3) 0.9677(2) 0.82922(17) 0.0279(6) Uani d . 1 1 . .
    C C25 0.2363(4) 0.8215(3) 0.8284(2) 0.0345(8) Uani d . 1 1 . .
    H H25 0.1562 0.7658 0.8195 0.041 Uiso calc R 1 1 . .
    C C27 0.4531(4) 0.9137(3) 0.8654(2) 0.0371(8) Uani d . 1 1 . .
    H H27 0.5506 0.9367 0.8866 0.045 Uiso calc R 1 1 . .
    C C26 0.3699(4) 0.8187(3) 0.8660(2) 0.0433(9) Uani d . 1 1 . .
    H H26 0.3976 0.763 0.8875 0.052 Uiso calc R 1 1 . .
    H H2 0.386(5) 1.033(3) 0.828(2) 0.049(12) Uiso d . 1 1 . .
loop_
    _atom_site_aniso_label
    _atom_site_aniso_U_11
    _atom_site_aniso_U_22
    _atom_site_aniso_U_33
    _atom_site_aniso_U_12
    _atom_site_aniso_U_13
    _atom_site_aniso_U_23
    Cd1 0.02004(13) 0.02765(14) 0.03054(14) -0.00224(9) -0.00191(9) 0.01224(10)
    S1 0.0216(4) 0.0287(4) 0.0268(4) 0.0005(3) 0.0043(3) 0.0086(3)
    S2 0.0315(4) 0.0341(4) 0.0266(4) -0.0069(4) -0.0033(3) 0.0150(3)
    Si1 0.0154(4) 0.0220(4) 0.0259(4) 0.0007(3) 0.0014(3) 0.0115(3)
    Si2 0.0189(4) 0.0235(4) 0.0275(4) -0.0002(3) -0.0005(3) 0.0131(4)
    O1 0.0174(11) 0.0269(11) 0.0283(11) 0.0002(9) 0.0038(9) 0.0056(9)
    O2 0.0240(11) 0.0239(11) 0.0323(11) 0.0006(9) -0.0039(9) 0.0146(9)
    O3 0.0234(11) 0.0243(11) 0.0370(12) 0.0017(9) 0.0011(9) 0.0169(10)
    O4 0.0195(11) 0.0291(11) 0.0258(11) 0.0003(9) 0.0018(9) 0.0135(9)
    O5 0.0178(11) 0.0269(11) 0.0314(11) 0.0009(9) 0.0009(9) 0.0153(9)
    O6 0.0236(12) 0.0274(11) 0.0406(13) 0.0015(9) 0.0004(10) 0.0183(10)
    N1 0.0236(14) 0.0262(13) 0.0309(14) 0.0003(11) 0.0002(11) 0.0107(11)
    C1 0.0248(17) 0.0340(17) 0.0304(17) 0.0031(14) 0.0074(14) 0.0042(14)
    C2 0.035(2) 0.047(2) 0.0370(19) 0.0085(17) 0.0141(16) 0.0142(17)
    C3 0.038(2) 0.054(2) 0.041(2) -0.0061(19) 0.0101(17) -0.0090(18)
    C4 0.053(3) 0.039(2) 0.052(2) 0.0215(19) 0.0159(19) 0.0106(18)
    C5 0.0244(17) 0.0327(17) 0.0406(19) 0.0054(14) -0.0014(14) 0.0225(15)
    C6 0.032(2) 0.048(2) 0.086(3) 0.0041(17) 0.001(2) 0.051(2)
    C7 0.047(2) 0.060(2) 0.041(2) 0.018(2) -0.0084(18) 0.0253(19)
    C8 0.0254(18) 0.0387(19) 0.051(2) 0.0081(15) -0.0032(16) 0.0174(17)
    C9 0.0361(19) 0.0244(16) 0.0384(19) -0.0038(14) 0.0042(15) 0.0131(15)
    C10 0.040(4) 0.042(4) 0.045(5) -0.013(3) 0.011(3) 0.018(3)
    C11 0.034(4) 0.031(3) 0.049(4) -0.014(3) -0.001(3) 0.008(3)
    C12 0.071(6) 0.047(5) 0.109(9) 0.010(4) 0.012(6) 0.058(6)
    C10A 0.034(4) 0.048(5) 0.050(5) -0.012(4) 0.009(4) 0.027(4)
    C11A 0.084(7) 0.025(4) 0.025(4) -0.005(4) 0.011(4) 0.002(3)
    C12A 0.078(6) 0.022(4) 0.022(4) -0.002(4) -0.002(4) 0.009(3)
    C13 0.0302(18) 0.0324(17) 0.0252(16) 0.0038(14) 0.0044(13) 0.0114(14)
    C14 0.041(2) 0.059(2) 0.0245(17) 0.0125(18) 0.0010(15) 0.0170(17)
    C15 0.090(4) 0.036(2) 0.038(2) 0.009(2) 0.017(2) 0.0053(18)
    C16 0.033(2) 0.082(3) 0.039(2) 0.000(2) 0.0078(17) 0.030(2)
    C17 0.0173(15) 0.0312(17) 0.0366(18) -0.0024(13) -0.0003(13) 0.0139(14)
    C18 0.0218(18) 0.044(2) 0.069(3) 0.0003(16) -0.0036(17) 0.029(2)
    C19 0.030(2) 0.038(2) 0.058(2) -0.0063(16) -0.0026(18) 0.0054(18)
    C20 0.0273(19) 0.057(2) 0.043(2) -0.0030(17) 0.0040(16) 0.0228(18)
    C21 0.034(2) 0.0340(18) 0.062(2) 0.0080(16) -0.0054(17) 0.0276(18)
    C22 0.053(3) 0.0282(19) 0.086(3) 0.0116(18) 0.002(2) 0.024(2)
    C23 0.077(3) 0.063(3) 0.070(3) 0.009(3) -0.009(3) 0.047(3)
    C24 0.027(2) 0.049(2) 0.124(4) 0.0074(19) -0.006(2) 0.042(3)
    N2 0.0213(14) 0.0289(14) 0.0368(15) 0.0008(12) -0.0002(11) 0.0165(13)
    C25 0.0345(19) 0.0308(17) 0.043(2) -0.0001(15) 0.0046(16) 0.0198(16)
    C27 0.0251(18) 0.045(2) 0.048(2) 0.0105(16) -0.0010(15) 0.0238(17)
    C26 0.043(2) 0.040(2) 0.061(2) 0.0089(17) 0.0015(18) 0.0344(19)
_geom_special_details
;
All s.u.'s (except the s.u. in the dihedral angle between two l.s. planes) are
estimated using the full covariance matrix. The cell s.u.'s are taken into
account individually in the estimation of s.u.'s in distances, angles and
torsion angles; correlations between s.u.'s in cell parameters are only used
when they are defined by crystal symmetry. An approximate (isotropic)
treatment of cell s.u.'s is used for estimating s.u.'s involving l.s. planes.
;
loop_
    _geom_bond_atom_site_label_1
    _geom_bond_atom_site_label_2
    _geom_bond_site_symmetry_2
    _geom_bond_distance
    _geom_bond_publ_flag
    Cd1 N1 . 2.298(3) yes
    Cd1 O1 . 2.536(2) yes
    Cd1 O4 . 2.649(2) yes
    Cd1 S1 . 2.4438(8) yes
    Cd1 S2 . 2.4503(8) yes
    Cd1 Si1 . 3.1538(8) ?
    Si1 S1 . 2.0917(11) yes
    Si2 S2 . 2.0781(12) yes
    Si1 O2 . 1.624(2) ?
    Si1 O3 . 1.626(2) ?
    Si1 O1 . 1.658(2) ?
    Si2 O6 . 1.622(2) ?
    Si2 O5 . 1.650(2) ?
    Si2 O4 . 1.655(2) ?
    O1 C1 . 1.463(4) ?
    O2 C5 . 1.448(4) ?
    O3 C9 . 1.439(4) ?
    O4 C13 . 1.461(4) ?
    O5 C17 . 1.455(4) ?
    O6 C21 . 1.448(4) ?
    N1 C25 . 1.335(4) ?
    N1 N2 . 1.352(4) ?
    C1 C2 . 1.516(5) ?
    C1 C4 . 1.516(5) ?
    C1 C3 . 1.528(5) ?
    C2 H2A . 0.98 ?
    C2 H2B . 0.98 ?
    C2 H2C . 0.98 ?
    C3 H3A . 0.98 ?
    C3 H3B . 0.98 ?
    C3 H3C . 0.98 ?
    C4 H4A . 0.98 ?
    C4 H4B . 0.98 ?
    C4 H4C . 0.98 ?
    C5 C8 . 1.513(5) ?
    C5 C7 . 1.528(5) ?
    C5 C6 . 1.528(5) ?
    C6 H6A . 0.98 ?
    C6 H6B . 0.98 ?
    C6 H6C . 0.98 ?
    C7 H7A . 0.98 ?
    C7 H7B . 0.98 ?
    C7 H7C . 0.98 ?
    C8 H8A . 0.98 ?
    C8 H8B . 0.98 ?
    C8 H8C . 0.98 ?
    C9 C12 . 1.456(8) ?
    C9 C10A . 1.486(9) ?
    C9 C10 . 1.502(8) ?
    C9 C11A . 1.520(8) ?
    C9 C11 . 1.591(7) ?
    C9 C12A . 1.601(7) ?
    C10 H10A . 0.98 ?
    C10 H10B . 0.98 ?
    C10 H10C . 0.98 ?
    C11 H11A . 0.98 ?
    C11 H11B . 0.98 ?
    C11 H11C . 0.98 ?
    C12 H12A . 0.98 ?
    C12 H12B . 0.98 ?
    C12 H12C . 0.98 ?
    C10A H10D . 0.98 ?
    C10A H10E . 0.98 ?
    C10A H10F . 0.98 ?
    C11A H11D . 0.98 ?
    C11A H11E . 0.98 ?
    C11A H11F . 0.98 ?
    C12A H12D . 0.98 ?
    C12A H12E . 0.98 ?
    C12A H12F . 0.98 ?
    C13 C14 . 1.511(5) ?
    C13 C16 . 1.517(5) ?
    C13 C15 . 1.530(5) ?
    C14 H14A . 0.98 ?
    C14 H14B . 0.98 ?
    C14 H14C . 0.98 ?
    C15 H15A . 0.98 ?
    C15 H15B . 0.98 ?
    C15 H15C . 0.98 ?
    C16 H16A . 0.98 ?
    C16 H16B . 0.98 ?
    C16 H16C . 0.98 ?
    C17 C18 . 1.516(5) ?
    C17 C19 . 1.521(5) ?
    C17 C20 . 1.522(5) ?
    C18 H18A . 0.98 ?
    C18 H18B . 0.98 ?
    C18 H18C . 0.98 ?
    C19 H19A . 0.98 ?
    C19 H19B . 0.98 ?
    C19 H19C . 0.98 ?
    C20 H20A . 0.98 ?
    C20 H20B . 0.98 ?
    C20 H20C . 0.98 ?
    C21 C23 . 1.502(6) ?
    C21 C22 . 1.528(5) ?
    C21 C24 . 1.533(5) ?
    C22 H22A . 0.98 ?
    C22 H22B . 0.98 ?
    C22 H22C . 0.98 ?
    C23 H23A . 0.98 ?
    C23 H23B . 0.98 ?
    C23 H23C . 0.98 ?
    C24 H24A . 0.98 ?
    C24 H24B . 0.98 ?
    C24 H24C . 0.98 ?
    N2 C27 . 1.338(4) ?
    N2 H2 . 0.83(4) ?
    C25 C26 . 1.393(5) ?
    C25 H25 . 0.95 ?
    C27 C26 . 1.375(5) ?
    C27 H27 . 0.95 ?
    C26 H26 . 0.95 ?
loop_
    _geom_angle_atom_site_label_1
    _geom_angle_atom_site_label_2
    _geom_angle_atom_site_label_3
    _geom_angle_site_symmetry_1
    _geom_angle_site_symmetry_3
    _geom_angle
    _geom_angle_publ_flag
    N1 Cd1 O1 . . 94.98(8) .
    N1 Cd1 O4 . . 84.89(8) .
    N1 Cd1 S1 . . 110.92(7) .
    N1 Cd1 S2 . . 105.14(7) .
    O1 Cd1 O4 . . 179.52(6) .
    S1 Cd1 O1 . . 72.84(5) .
    S1 Cd1 O4 . . 107.64(5) .
    S2 Cd1 O1 . . 108.45(5) .
    S2 Cd1 O4 . . 71.15(5) .
    S1 Cd1 S2 . . 143.70(3) .
    N1 Cd1 Si1 . . 107.76(7) ?
    S1 Cd1 Si1 . . 41.51(2) ?
    S2 Cd1 Si1 . . 128.78(2) ?
    O1 Cd1 Si1 . . 31.56(5) ?
    O4 Cd1 Si1 . . 148.91(5) ?
    Si1 S1 Cd1 . . 87.75(3) ?
    Si2 S2 Cd1 . . 88.70(4) ?
    O2 Si1 O3 . . 105.07(11) ?
    O2 Si1 O1 . . 111.27(11) ?
    O3 Si1 O1 . . 106.14(11) ?
    O2 Si1 S1 . . 115.77(9) ?
    O3 Si1 S1 . . 114.79(9) ?
    O1 Si1 S1 . . 103.54(8) ?
    O2 Si1 Cd1 . . 124.75(8) ?
    O3 Si1 Cd1 . . 129.82(8) ?
    O1 Si1 Cd1 . . 53.20(7) ?
    S1 Si1 Cd1 . . 50.74(3) ?
    O6 Si2 O5 . . 105.57(11) ?
    O6 Si2 O4 . . 113.49(12) ?
    O5 Si2 O4 . . 103.78(11) ?
    O6 Si2 S2 . . 115.13(9) ?
    O5 Si2 S2 . . 113.55(9) ?
    O4 Si2 S2 . . 104.93(8) ?
    C1 O1 Si1 . . 131.05(19) ?
    C1 O1 Cd1 . . 133.45(17) ?
    Si1 O1 Cd1 . . 95.24(9) ?
    C5 O2 Si1 . . 134.6(2) ?
    C9 O3 Si1 . . 131.5(2) ?
    C13 O4 Si2 . . 131.51(19) ?
    C13 O4 Cd1 . . 132.44(17) ?
    Si2 O4 Cd1 . . 92.19(9) ?
    C17 O5 Si2 . . 131.52(18) ?
    C21 O6 Si2 . . 133.6(2) ?
    C25 N1 N2 . . 105.3(3) ?
    C25 N1 Cd1 . . 131.5(2) ?
    N2 N1 Cd1 . . 122.98(19) ?
    O1 C1 C2 . . 106.0(3) ?
    O1 C1 C4 . . 106.7(3) ?
    C2 C1 C4 . . 111.6(3) ?
    O1 C1 C3 . . 110.8(3) ?
    C2 C1 C3 . . 109.8(3) ?
    C4 C1 C3 . . 111.7(3) ?
    C1 C2 H2A . . 109.5 ?
    C1 C2 H2B . . 109.5 ?
    H2A C2 H2B . . 109.5 ?
    C1 C2 H2C . . 109.5 ?
    H2A C2 H2C . . 109.5 ?
    H2B C2 H2C . . 109.5 ?
    C1 C3 H3A . . 109.5 ?
    C1 C3 H3B . . 109.5 ?
    H3A C3 H3B . . 109.5 ?
    C1 C3 H3C . . 109.5 ?
    H3A C3 H3C . . 109.5 ?
    H3B C3 H3C . . 109.5 ?
    C1 C4 H4A . . 109.5 ?
    C1 C4 H4B . . 109.5 ?
    H4A C4 H4B . . 109.5 ?
    C1 C4 H4C . . 109.5 ?
    H4A C4 H4C . . 109.5 ?
    H4B C4 H4C . . 109.5 ?
    O2 C5 C8 . . 108.3(3) ?
    O2 C5 C7 . . 104.9(3) ?
    C8 C5 C7 . . 110.1(3) ?
    O2 C5 C6 . . 110.9(3) ?
    C8 C5 C6 . . 111.5(3) ?
    C7 C5 C6 . . 110.9(3) ?
    C5 C6 H6A . . 109.5 ?
    C5 C6 H6B . . 109.5 ?
    H6A C6 H6B . . 109.5 ?
    C5 C6 H6C . . 109.5 ?
    H6A C6 H6C . . 109.5 ?
    H6B C6 H6C . . 109.5 ?
    C5 C7 H7A . . 109.5 ?
    C5 C7 H7B . . 109.5 ?
    H7A C7 H7B . . 109.5 ?
    C5 C7 H7C . . 109.5 ?
    H7A C7 H7C . . 109.5 ?
    H7B C7 H7C . . 109.5 ?
    C5 C8 H8A . . 109.5 ?
    C5 C8 H8B . . 109.5 ?
    H8A C8 H8B . . 109.5 ?
    C5 C8 H8C . . 109.5 ?
    H8A C8 H8C . . 109.5 ?
    H8B C8 H8C . . 109.5 ?
    O3 C9 C12 . . 106.2(5) ?
    O3 C9 C10A . . 115.9(4) ?
    C12 C9 C10A . . 137.9(5) ?
    O3 C9 C10 . . 112.2(3) ?
    C12 C9 C10 . . 116.4(6) ?
    C10A C9 C10 . . 46.8(4) ?
    O3 C9 C11A . . 108.8(4) ?
    C12 C9 C11A . . 48.3(5) ?
    C10A C9 C11A . . 113.7(6) ?
    C10 C9 C11A . . 138.9(5) ?
    O3 C9 C11 . . 102.5(3) ?
    C12 C9 C11 . . 110.8(6) ?
    C10A C9 C11 . . 61.5(5) ?
    C10 C9 C11 . . 107.9(5) ?
    C11A C9 C11 . . 63.1(5) ?
    O3 C9 C12A . . 103.8(4) ?
    C12 C9 C12A . . 60.0(5) ?
    C10A C9 C12A . . 107.2(5) ?
    C10 C9 C12A . . 62.8(5) ?
    C11A C9 C12A . . 106.4(5) ?
    C11 C9 C12A . . 153.7(4) ?
    C9 C10 H10A . . 109.5 ?
    C9 C10 H10B . . 109.5 ?
    C9 C10 H10C . . 109.5 ?
    C9 C11 H11A . . 109.5 ?
    C9 C11 H11B . . 109.5 ?
    C9 C11 H11C . . 109.5 ?
    C9 C12 H12A . . 109.5 ?
    C9 C12 H12B . . 109.5 ?
    C9 C12 H12C . . 109.5 ?
    C9 C10A H10D . . 109.5 ?
    C9 C10A H10E . . 109.5 ?
    H10D C10A H10E . . 109.5 ?
    C9 C10A H10F . . 109.5 ?
    H10D C10A H10F . . 109.5 ?
    H10E C10A H10F . . 109.5 ?
    C9 C11A H11D . . 109.5 ?
    C9 C11A H11E . . 109.5 ?
    H11D C11A H11E . . 109.5 ?
    C9 C11A H11F . . 109.5 ?
    H11D C11A H11F . . 109.5 ?
    H11E C11A H11F . . 109.5 ?
    C9 C12A H12D . . 109.5 ?
    C9 C12A H12E . . 109.5 ?
    H12D C12A H12E . . 109.5 ?
    C9 C12A H12F . . 109.5 ?
    H12D C12A H12F . . 109.5 ?
    H12E C12A H12F . . 109.5 ?
    O4 C13 C14 . . 110.0(3) ?
    O4 C13 C16 . . 105.4(3) ?
    C14 C13 C16 . . 110.6(3) ?
    O4 C13 C15 . . 110.6(3) ?
    C14 C13 C15 . . 109.4(3) ?
    C16 C13 C15 . . 110.8(3) ?
    C13 C14 H14A . . 109.5 ?
    C13 C14 H14B . . 109.5 ?
    H14A C14 H14B . . 109.5 ?
    C13 C14 H14C . . 109.5 ?
    H14A C14 H14C . . 109.5 ?
    H14B C14 H14C . . 109.5 ?
    C13 C15 H15A . . 109.5 ?
    C13 C15 H15B . . 109.5 ?
    H15A C15 H15B . . 109.5 ?
    C13 C15 H15C . . 109.5 ?
    H15A C15 H15C . . 109.5 ?
    H15B C15 H15C . . 109.5 ?
    C13 C16 H16A . . 109.5 ?
    C13 C16 H16B . . 109.5 ?
    H16A C16 H16B . . 109.5 ?
    C13 C16 H16C . . 109.5 ?
    H16A C16 H16C . . 109.5 ?
    H16B C16 H16C . . 109.5 ?
    O5 C17 C18 . . 105.1(2) ?
    O5 C17 C19 . . 109.1(3) ?
    C18 C17 C19 . . 110.9(3) ?
    O5 C17 C20 . . 109.9(3) ?
    C18 C17 C20 . . 110.6(3) ?
    C19 C17 C20 . . 111.2(3) ?
    C17 C18 H18A . . 109.5 ?
    C17 C18 H18B . . 109.5 ?
    H18A C18 H18B . . 109.5 ?
    C17 C18 H18C . . 109.5 ?
    H18A C18 H18C . . 109.5 ?
    H18B C18 H18C . . 109.5 ?
    C17 C19 H19A . . 109.5 ?
    C17 C19 H19B . . 109.5 ?
    H19A C19 H19B . . 109.5 ?
    C17 C19 H19C . . 109.5 ?
    H19A C19 H19C . . 109.5 ?
    H19B C19 H19C . . 109.5 ?
    C17 C20 H20A . . 109.5 ?
    C17 C20 H20B . . 109.5 ?
    H20A C20 H20B . . 109.5 ?
    C17 C20 H20C . . 109.5 ?
    H20A C20 H20C . . 109.5 ?
    H20B C20 H20C . . 109.5 ?
    O6 C21 C23 . . 108.3(3) ?
    O6 C21 C22 . . 105.4(3) ?
    C23 C21 C22 . . 111.2(3) ?
    O6 C21 C24 . . 110.0(3) ?
    C23 C21 C24 . . 112.3(4) ?
    C22 C21 C24 . . 109.4(4) ?
    C21 C22 H22A . . 109.5 ?
    C21 C22 H22B . . 109.5 ?
    H22A C22 H22B . . 109.5 ?
    C21 C22 H22C . . 109.5 ?
    H22A C22 H22C . . 109.5 ?
    H22B C22 H22C . . 109.5 ?
    C21 C23 H23A . . 109.5 ?
    C21 C23 H23B . . 109.5 ?
    H23A C23 H23B . . 109.5 ?
    C21 C23 H23C . . 109.5 ?
    H23A C23 H23C . . 109.5 ?
    H23B C23 H23C . . 109.5 ?
    C21 C24 H24A . . 109.5 ?
    C21 C24 H24B . . 109.5 ?
    H24A C24 H24B . . 109.5 ?
    C21 C24 H24C . . 109.5 ?
    H24A C24 H24C . . 109.5 ?
    H24B C24 H24C . . 109.5 ?
    C27 N2 N1 . . 111.8(3) ?
    C27 N2 H2 . . 129(3) ?
    N1 N2 H2 . . 118(3) ?
    N1 C25 C26 . . 110.5(3) ?
    N1 C25 H25 . . 124.7 ?
    C26 C25 H25 . . 124.7 ?
    N2 C27 C26 . . 107.0(3) ?
    N2 C27 H27 . . 126.5 ?
    C26 C27 H27 . . 126.5 ?
    C27 C26 C25 . . 105.4(3) ?
    C27 C26 H26 . . 127.3 ?
    C25 C26 H26 . . 127.3 ?
loop_
    _geom_torsion_atom_site_label_1
    _geom_torsion_atom_site_label_2
    _geom_torsion_atom_site_label_3
    _geom_torsion_atom_site_label_4
    _geom_torsion_site_symmetry_1
    _geom_torsion_site_symmetry_2
    _geom_torsion_site_symmetry_3
    _geom_torsion_site_symmetry_4
    _geom_torsion
    _geom_torsion_publ_flag
    N1 Cd1 S1 Si1 . . . . -93.48(8) ?
    S2 Cd1 S1 Si1 . . . . 93.33(5) ?
    O1 Cd1 S1 Si1 . . . . -4.67(6) ?
    O4 Cd1 S1 Si1 . . . . 175.29(5) ?
    N1 Cd1 S2 Si2 . . . . -69.02(8) ?
    S1 Cd1 S2 Si2 . . . . 104.39(5) ?
    O1 Cd1 S2 Si2 . . . . -169.69(6) ?
    O4 Cd1 S2 Si2 . . . . 10.03(5) ?
    Si1 Cd1 S2 Si2 . . . . 162.46(3) ?
    Cd1 S1 Si1 O2 . . . . -115.01(9) ?
    Cd1 S1 Si1 O3 . . . . 122.25(9) ?
    Cd1 S1 Si1 O1 . . . . 7.03(8) ?
    N1 Cd1 Si1 O2 . . . . -161.55(12) ?
    S1 Cd1 Si1 O2 . . . . 96.68(11) ?
    S2 Cd1 Si1 O2 . . . . -34.02(11) ?
    O1 Cd1 Si1 O2 . . . . -91.86(14) ?
    O4 Cd1 Si1 O2 . . . . 87.97(14) ?
    N1 Cd1 Si1 O3 . . . . 10.42(13) ?
    S1 Cd1 Si1 O3 . . . . -91.35(12) ?
    S2 Cd1 Si1 O3 . . . . 137.95(11) ?
    O1 Cd1 Si1 O3 . . . . 80.11(14) ?
    O4 Cd1 Si1 O3 . . . . -100.06(14) ?
    N1 Cd1 Si1 O1 . . . . -69.69(11) ?
    S1 Cd1 Si1 O1 . . . . -171.46(10) ?
    S2 Cd1 Si1 O1 . . . . 57.84(10) ?
    O4 Cd1 Si1 O1 . . . . 179.83(12) ?
    N1 Cd1 Si1 S1 . . . . 101.77(8) ?
    S2 Cd1 Si1 S1 . . . . -130.70(4) ?
    O1 Cd1 Si1 S1 . . . . 171.46(10) ?
    O4 Cd1 Si1 S1 . . . . -8.71(10) ?
    Cd1 S2 Si2 O6 . . . . -141.34(10) ?
    Cd1 S2 Si2 O5 . . . . 96.80(9) ?
    Cd1 S2 Si2 O4 . . . . -15.84(9) ?
    O2 Si1 O1 C1 . . . . -67.1(3) ?
    O3 Si1 O1 C1 . . . . 46.7(3) ?
    S1 Si1 O1 C1 . . . . 167.9(2) ?
    Cd1 Si1 O1 C1 . . . . 174.7(3) ?
    O2 Si1 O1 Cd1 . . . . 118.20(10) ?
    O3 Si1 O1 Cd1 . . . . -128.03(10) ?
    S1 Si1 O1 Cd1 . . . . -6.79(8) ?
    N1 Cd1 O1 C1 . . . . -58.2(3) ?
    S1 Cd1 O1 C1 . . . . -168.6(3) ?
    S2 Cd1 O1 C1 . . . . 49.6(2) ?
    Si1 Cd1 O1 C1 . . . . -174.5(3) ?
    N1 Cd1 O1 Si1 . . . . 116.29(10) ?
    S1 Cd1 O1 Si1 . . . . 5.91(7) ?
    S2 Cd1 O1 Si1 . . . . -135.92(7) ?
    O3 Si1 O2 C5 . . . . 167.4(3) ?
    O1 Si1 O2 C5 . . . . -78.2(3) ?
    S1 Si1 O2 C5 . . . . 39.7(3) ?
    Cd1 Si1 O2 C5 . . . . -19.0(3) ?
    O2 Si1 O3 C9 . . . . -55.0(3) ?
    O1 Si1 O3 C9 . . . . -172.9(3) ?
    S1 Si1 O3 C9 . . . . 73.4(3) ?
    Cd1 Si1 O3 C9 . . . . 131.9(2) ?
    O6 Si2 O4 C13 . . . . -59.5(3) ?
    O5 Si2 O4 C13 . . . . 54.6(3) ?
    S2 Si2 O4 C13 . . . . 174.0(2) ?
    O6 Si2 O4 Cd1 . . . . 141.15(10) ?
    O5 Si2 O4 Cd1 . . . . -104.78(9) ?
    S2 Si2 O4 Cd1 . . . . 14.63(8) ?
    N1 Cd1 O4 C13 . . . . -63.7(2) ?
    S1 Cd1 O4 C13 . . . . 46.6(2) ?
    S2 Cd1 O4 C13 . . . . -171.7(2) ?
    Si1 Cd1 O4 C13 . . . . 52.7(3) ?
    N1 Cd1 O4 Si2 . . . . 95.28(10) ?
    S1 Cd1 O4 Si2 . . . . -154.37(7) ?
    S2 Cd1 O4 Si2 . . . . -12.64(7) ?
    Si1 Cd1 O4 Si2 . . . . -148.32(6) ?
    O6 Si2 O5 C17 . . . . -42.6(3) ?
    O4 Si2 O5 C17 . . . . -162.3(2) ?
    S2 Si2 O5 C17 . . . . 84.4(3) ?
    O5 Si2 O6 C21 . . . . 166.1(3) ?
    O4 Si2 O6 C21 . . . . -80.9(3) ?
    S2 Si2 O6 C21 . . . . 40.1(3) ?
    S1 Cd1 N1 C25 . . . . 19.6(3) ?
    S2 Cd1 N1 C25 . . . . -164.6(3) ?
    O1 Cd1 N1 C25 . . . . -53.9(3) ?
    O4 Cd1 N1 C25 . . . . 126.6(3) ?
    Si1 Cd1 N1 C25 . . . . -24.4(3) ?
    S1 Cd1 N1 N2 . . . . -155.0(2) ?
    S2 Cd1 N1 N2 . . . . 20.8(2) ?
    O1 Cd1 N1 N2 . . . . 131.5(2) ?
    O4 Cd1 N1 N2 . . . . -48.0(2) ?
    Si1 Cd1 N1 N2 . . . . 161.0(2) ?
    Si1 O1 C1 C2 . . . . 140.9(2) ?
    Cd1 O1 C1 C2 . . . . -46.4(4) ?
    Si1 O1 C1 C4 . . . . -100.0(3) ?
    Cd1 O1 C1 C4 . . . . 72.8(3) ?
    Si1 O1 C1 C3 . . . . 21.8(4) ?
    Cd1 O1 C1 C3 . . . . -165.5(2) ?
    Si1 O2 C5 C8 . . . . -82.0(3) ?
    Si1 O2 C5 C7 . . . . 160.5(3) ?
    Si1 O2 C5 C6 . . . . 40.7(4) ?
    Si1 O3 C9 C12 . . . . -160.2(5) ?
    Si1 O3 C9 C10A . . . . 19.4(6) ?
    Si1 O3 C9 C10 . . . . -32.0(5) ?
    Si1 O3 C9 C11A . . . . 149.0(4) ?
    Si1 O3 C9 C11 . . . . 83.5(4) ?
    Si1 O3 C9 C12A . . . . -97.9(4) ?
    Si2 O4 C13 C14 . . . . -82.8(3) ?
    Cd1 O4 C13 C14 . . . . 68.6(3) ?
    Si2 O4 C13 C16 . . . . 158.0(2) ?
    Cd1 O4 C13 C16 . . . . -50.6(3) ?
    Si2 O4 C13 C15 . . . . 38.2(4) ?
    Cd1 O4 C13 C15 . . . . -170.4(2) ?
    Si2 O5 C17 C18 . . . . -165.4(2) ?
    Si2 O5 C17 C19 . . . . 75.7(3) ?
    Si2 O5 C17 C20 . . . . -46.4(4) ?
    Si2 O6 C21 C23 . . . . -84.2(4) ?
    Si2 O6 C21 C22 . . . . 156.7(3) ?
    Si2 O6 C21 C24 . . . . 38.8(5) ?
    C25 N1 N2 C27 . . . . -1.2(4) ?
    Cd1 N1 N2 C27 . . . . 174.6(2) ?
    N2 N1 C25 C26 . . . . 1.1(4) ?
    Cd1 N1 C25 C26 . . . . -174.2(2) ?
    N1 N2 C27 C26 . . . . 0.8(4) ?
    N2 C27 C26 C25 . . . . -0.1(4) ?
    N1 C25 C26 C27 . . . . -0.7(4) ?
loop_
    _geom_hbond_atom_site_label_D
    _geom_hbond_atom_site_label_H
    _geom_hbond_atom_site_label_A
    _geom_hbond_site_symmetry_A
    _geom_hbond_distance_DH
    _geom_hbond_distance_HA
    _geom_hbond_distance_DA
    _geom_hbond_angle_DHA
    N2 H2 O5 . 0.83(4) 2.14(4) 2.959(3) 167(4)
_iucr_refine_instructions_details
;
TITL ania82 in P1                New: P-1
CELL  0.71073   9.4445  12.7322  16.9153  109.098   92.905   96.050
ZERR     2.00   0.0004   0.0004   0.0005    0.003    0.003    0.003
LATT   1
SFAC  C    H    CD   N    O    S    SI
UNIT  54   116  2    4    12   4    4
MERG   2
OMIT    -2.00  51.00
OMIT     1  -1   1
OMIT     1   0   1
HTAB N2 O5
FMAP   2
PLAN    8
ACTA
BOND   $H
CONF
L.S.  10
TEMP  -153.15
WGHT    0.059600    0.795400
FVAR       4.93600   0.53351
CD1   3    0.055967    0.985121    0.753064    11.00000    0.02004    0.02765 =
         0.03054    0.01224   -0.00191   -0.00224
S1    6   -0.177838    0.907655    0.779288    11.00000    0.02157    0.02872 =
         0.02684    0.00862    0.00435    0.00048
S2    6    0.177277    1.124102    0.699270    11.00000    0.03151    0.03406 =
         0.02656    0.01496   -0.00325   -0.00693
SI1   7   -0.185591    0.784955    0.660799    11.00000    0.01542    0.02196 =
         0.02592    0.01146    0.00138    0.00069
SI2   7    0.244106    1.223892    0.822436    11.00000    0.01886    0.02348 =
         0.02753    0.01306   -0.00045   -0.00016
O1    5   -0.024364    0.806903    0.630284    11.00000    0.01741    0.02693 =
         0.02830    0.00558    0.00379    0.00016
O2    5   -0.309959    0.787790    0.591909    11.00000    0.02396    0.02391 =
         0.03233    0.01462   -0.00393    0.00059
O3    5   -0.204799    0.656666    0.661085    11.00000    0.02336    0.02427 =
         0.03700    0.01694    0.00106    0.00170
O4    5    0.141797    1.171621    0.880696    11.00000    0.01947    0.02911 =
         0.02583    0.01351    0.00181    0.00030
O5    5    0.407597    1.210176    0.853393    11.00000    0.01779    0.02687 =
         0.03137    0.01532    0.00088    0.00093
O6    5    0.242491    1.357329    0.842326    11.00000    0.02360    0.02736 =
         0.04062    0.01829    0.00039    0.00147
N1    4    0.236427    0.913399    0.806823    11.00000    0.02364    0.02615 =
         0.03087    0.01074    0.00022    0.00027
C1    1    0.047808    0.738847    0.560687    11.00000    0.02484    0.03404 =
         0.03043    0.00420    0.00744    0.00313
C2    1    0.128950    0.820478    0.525744    11.00000    0.03489    0.04701 =
         0.03703    0.01423    0.01405    0.00848
AFIX 137
H2A   2    0.060946    0.856266    0.500678    11.00000   -1.50000
H2B   2    0.187923    0.780063    0.482754    11.00000   -1.50000
H2C   2    0.190449    0.877890    0.571203    11.00000   -1.50000
AFIX   0
C3    1   -0.060685    0.657042    0.492537    11.00000    0.03781    0.05367 =
         0.04057   -0.00897    0.01010   -0.00608
AFIX 137
H3A   2   -0.116837    0.607447    0.516381    11.00000   -1.50000
H3B   2   -0.010188    0.612135    0.446700    11.00000   -1.50000
H3C   2   -0.124634    0.699062    0.470807    11.00000   -1.50000
AFIX   0
C4    1    0.148102    0.677991    0.597582    11.00000    0.05266    0.03897 =
         0.05193    0.01060    0.01590    0.02152
AFIX 137
H4A   2    0.215789    0.732834    0.641126    11.00000   -1.50000
H4B   2    0.200751    0.632630    0.553133    11.00000   -1.50000
H4C   2    0.092598    0.629170    0.622336    11.00000   -1.50000
AFIX   0
C5    1   -0.369867    0.875892    0.570187    11.00000    0.02442    0.03269 =
         0.04058    0.02246   -0.00138    0.00544
C6    1   -0.252563    0.969239    0.571985    11.00000    0.03202    0.04819 =
         0.08562    0.05061    0.00107    0.00406
AFIX 137
H6A   2   -0.210000    1.006984    0.629784    11.00000   -1.50000
H6B   2   -0.293844    1.023566    0.550976    11.00000   -1.50000
H6C   2   -0.178636    0.937017    0.536348    11.00000   -1.50000
AFIX   0
C7    1   -0.443336    0.818568    0.481524    11.00000    0.04701    0.05978 =
         0.04140    0.02531   -0.00842    0.01776
AFIX 137
H7A   2   -0.371418    0.792032    0.442436    11.00000   -1.50000
H7B   2   -0.493903    0.872142    0.464448    11.00000   -1.50000
H7C   2   -0.511805    0.754767    0.480825    11.00000   -1.50000
AFIX   0
C8    1   -0.479238    0.919658    0.630937    11.00000    0.02545    0.03873 =
         0.05099    0.01737   -0.00315    0.00814
AFIX 137
H8A   2   -0.550868    0.857453    0.629725    11.00000   -1.50000
H8B   2   -0.526207    0.975475    0.614620    11.00000   -1.50000
H8C   2   -0.431503    0.954405    0.687826    11.00000   -1.50000
AFIX   0
C9    1   -0.326232    0.587542    0.673761    11.00000    0.03606    0.02445 =
         0.03845    0.01313    0.00418   -0.00377
PART    1
C10   1   -0.422164    0.654783    0.733147    21.00000    0.04036    0.04229 =
         0.04481    0.01838    0.01056   -0.01301
AFIX 137
H10A  2   -0.370991    0.688343    0.789213    21.00000   -1.50000
H10B  2   -0.507591    0.605661    0.735862    21.00000   -1.50000
H10C  2   -0.450504    0.714218    0.713115    21.00000   -1.50000
AFIX   0
C11   1   -0.410508    0.539280    0.582800    21.00000    0.03387    0.03056 =
         0.04923    0.00826   -0.00138   -0.01363
AFIX 137
H11A  2   -0.436048    0.601528    0.565307    21.00000   -1.50000
H11B  2   -0.497661    0.491142    0.584370    21.00000   -1.50000
H11C  2   -0.349712    0.495449    0.542708    21.00000   -1.50000
AFIX   0
C12   1   -0.269195    0.498464    0.696595    21.00000    0.07134    0.04707 =
         0.10889    0.05760    0.01179    0.01038
AFIX 137
H12A  2   -0.207067    0.461283    0.654266    21.00000   -1.50000
H12B  2   -0.348229    0.443717    0.699358    21.00000   -1.50000
H12C  2   -0.213900    0.530436    0.751530    21.00000   -1.50000
AFIX   0
PART    2
C10A  1   -0.468206    0.623268    0.661606   -21.00000    0.03434    0.04766 =
         0.05003    0.02746    0.00860   -0.01173
AFIX 137
H10D  2   -0.464121    0.703966    0.691114   -21.00000   -1.50000
H10E  2   -0.540342    0.582513    0.684163   -21.00000   -1.50000
H10F  2   -0.493769    0.606882    0.601525   -21.00000   -1.50000
AFIX   0
C11A  1   -0.316578    0.465886    0.623028   -21.00000    0.08427    0.02502 =
         0.02483    0.00228    0.01146   -0.00536
AFIX 137
H11D  2   -0.333018    0.454732    0.562997   -21.00000   -1.50000
H11E  2   -0.389128    0.417059    0.638564   -21.00000   -1.50000
H11F  2   -0.221368    0.447457    0.634825   -21.00000   -1.50000
AFIX   0
C12A  1   -0.301043    0.598403    0.770558   -21.00000    0.07816    0.02173 =
         0.02240    0.00944   -0.00191   -0.00210
AFIX 137
H12D  2   -0.217432    0.562332    0.778715   -21.00000   -1.50000
H12E  2   -0.385556    0.561718    0.786929   -21.00000   -1.50000
H12F  2   -0.284719    0.677810    0.805294   -21.00000   -1.50000
AFIX   0
PART    0
C13   1    0.144288    1.198348    0.971621    11.00000    0.03016    0.03244 =
         0.02521    0.01138    0.00442    0.00378
C14   1    0.253102    1.137406    1.001419    11.00000    0.04077    0.05861 =
         0.02447    0.01695    0.00100    0.01246
AFIX 137
H14A  2    0.229794    1.056549    0.972286    11.00000   -1.50000
H14B  2    0.251515    1.153469    1.062098    11.00000   -1.50000
H14C  2    0.348561    1.162682    0.989195    11.00000   -1.50000
AFIX   0
C15   1    0.181493    1.324679    1.016586    11.00000    0.08962    0.03612 =
         0.03846    0.00531    0.01743    0.00938
AFIX 137
H15A  2    0.178965    1.341373    1.077276    11.00000   -1.50000
H15B  2    0.111854    1.364311    0.996608    11.00000   -1.50000
H15C  2    0.277482    1.349247    1.004665    11.00000   -1.50000
AFIX   0
C16   1   -0.005281    1.157987    0.987228    11.00000    0.03331    0.08243 =
         0.03887    0.02951    0.00785    0.00028
AFIX 137
H16A  2   -0.031378    1.079146    0.952547    11.00000   -1.50000
H16B  2   -0.073252    1.203196    0.972545    11.00000   -1.50000
H16C  2   -0.007805    1.165555    1.046671    11.00000   -1.50000
AFIX   0
C17   1    0.546722    1.263206    0.843652    11.00000    0.01735    0.03121 =
         0.03663    0.01387   -0.00035   -0.00243
C18   1    0.653507    1.193404    0.864876    11.00000    0.02180    0.04424 =
         0.06910    0.02888   -0.00358    0.00029
AFIX 137
H18A  2    0.637786    1.117561    0.823575    11.00000   -1.50000
H18B  2    0.640986    1.189579    0.921072    11.00000   -1.50000
H18C  2    0.750799    1.227936    0.863706    11.00000   -1.50000
AFIX   0
C19   1    0.571441    1.382754    0.904852    11.00000    0.03026    0.03817 =
         0.05784    0.00536   -0.00258   -0.00627
AFIX 137
H19A  2    0.664312    1.419372    0.897925    11.00000   -1.50000
H19B  2    0.570379    1.381716    0.962495    11.00000   -1.50000
H19C  2    0.495563    1.424215    0.893575    11.00000   -1.50000
AFIX   0
C20   1    0.553612    1.260849    0.753419    11.00000    0.02728    0.05651 =
         0.04262    0.02283    0.00398   -0.00295
AFIX 137
H20A  2    0.529418    1.183591    0.715092    11.00000   -1.50000
H20B  2    0.650459    1.289851    0.745907    11.00000   -1.50000
H20C  2    0.485398    1.307585    0.741141    11.00000   -1.50000
AFIX   0
C21   1    0.144667    1.423057    0.816909    11.00000    0.03399    0.03399 =
         0.06173    0.02758   -0.00540    0.00804
C22   1    0.171092    1.538853    0.884531    11.00000    0.05327    0.02817 =
         0.08562    0.02378    0.00182    0.01162
AFIX 137
H22A  2    0.151651    1.532023    0.939123    11.00000   -1.50000
H22B  2    0.107710    1.587891    0.870894    11.00000   -1.50000
H22C  2    0.270866    1.570921    0.886949    11.00000   -1.50000
AFIX   0
C23   1    0.180321    1.428912    0.732818    11.00000    0.07739    0.06278 =
         0.07037    0.04702   -0.00907    0.00869
AFIX 137
H23A  2    0.282268    1.455470    0.735488    11.00000   -1.50000
H23B  2    0.123549    1.480860    0.717800    11.00000   -1.50000
H23C  2    0.158416    1.354226    0.690286    11.00000   -1.50000
AFIX   0
C24   1   -0.010052    1.371361    0.815174    11.00000    0.02717    0.04877 =
         0.12397    0.04230   -0.00556    0.00741
AFIX 137
H24A  2   -0.028186    1.298350    0.770351    11.00000   -1.50000
H24B  2   -0.075553    1.421133    0.804722    11.00000   -1.50000
H24C  2   -0.025334    1.361549    0.869339    11.00000   -1.50000
AFIX   0
N2    4    0.370814    0.967689    0.829224    11.00000    0.02128    0.02888 =
         0.03675    0.01652   -0.00016    0.00081
C25   1    0.236275    0.821533    0.828449    11.00000    0.03450    0.03085 =
         0.04285    0.01981    0.00457   -0.00012
AFIX  43
H25   2    0.156221    0.765836    0.819482    11.00000   -1.20000
AFIX   0
C27   1    0.453145    0.913743    0.865409    11.00000    0.02505    0.04540 =
         0.04779    0.02376   -0.00098    0.01047
AFIX  43
H27   2    0.550584    0.936731    0.886646    11.00000   -1.20000
AFIX   0
C26   1    0.369919    0.818735    0.866008    11.00000    0.04260    0.04014 =
         0.06061    0.03442    0.00154    0.00889
AFIX  43
H26   2    0.397650    0.762989    0.887479    11.00000   -1.20000
AFIX   0
H2    2    0.386301    1.032658    0.828304    11.00000    0.04912
HKLF 4
REM  ania82 in P1                New: P-1
REM R1 =  0.0390 for   5935 Fo > 4sig(Fo)  and  0.0495 for all   7083 data
REM    414 parameters refined using      0 restraints
END
WGHT      0.0591      0.8307
REM Highest difference peak  1.111,  deepest hole -0.652,  1-sigma level  0.092
Q1    1  -0.0196  1.0133  0.7357  11.00000  0.05    0.66
Q2    1   0.2973  1.0630  0.7259  11.00000  0.05    0.65
Q3    1   0.0256  0.9622  0.7890  11.00000  0.05    0.61
Q4    1   0.1111  0.9252  0.7291  11.00000  0.05    0.59
Q5    1  -0.1659  1.0363  0.7418  11.00000  0.05    0.56
Q6    1   0.3135  1.1957  0.8469  11.00000  0.05    0.56
Q7    1  -0.0599  0.8459  0.8064  11.00000  0.05    0.53
Q8    1   0.0845  1.0085  0.7185  11.00000  0.05    0.53
;
