# Supplementary material for: (1H-Pyrazole-κN)bis­(tri-tert-but­oxy­silane­thiol­ato-κ2 O,S)cadmium
Source: Acta Crystallogr Sect E Struct Rep Online. 2012 Nov 24;68(Pt 12):m1515. doi: 10.1107/S1600536812047186 (PMC3588762; doi:10.1107/S1600536812047186)
Supplement: Supplementary file 2 [file e-68-m1515-Isup2.hkl]

#
# h,k,l, Fc-squared, Fo-squared, sigma(Fo-squared) and status flag
#
data_I
_shelx_title ' ania82 in P1                New: P-1'
_shelx_refln_list_code          4
_shelx_F_calc_maximum      230.72
_exptl_crystal_F_000       780.00
_reflns_d_resolution_high  0.8255
 
loop_
 _symmetry_equiv_pos_as_xyz
 'x, y, z'
 '-x, -y, -z'
 
_cell_length_a     9.4445
_cell_length_b    12.7322
_cell_length_c    16.9153
_cell_angle_alpha 109.098
_cell_angle_beta   92.905
_cell_angle_gamma  96.050
 
_shelx_F_squared_multiplier     1.000
 
loop_
 _refln_index_h
 _refln_index_k
 _refln_index_l
 _refln_F_squared_calc
 _refln_F_squared_meas
 _refln_F_squared_sigma
 _refln_observed_status
   2   0   0      459.44      474.91     10.92 o
   3   0   0     2632.50     2588.82     42.11 o
   4   0   0      766.01      712.79     26.61 o
   5   0   0     4238.74     4367.03     70.65 o
   6   0   0       14.37        9.68     15.47 o
   7   0   0      722.75      703.65     39.83 o
   8   0   0     2323.89     2159.24     66.95 o
   9   0   0     1682.99     1702.17     64.96 o
  10   0   0     1876.31     2047.84     77.00 o
  11   0   0       38.97       43.72     28.33 o
 -11   1   0       32.70       16.63     28.39 o
 -10   1   0     1623.60     1533.14     68.06 o
  -9   1   0     3234.79     3339.25     90.12 o
  -8   1   0      329.85      275.87     30.02 o
  -7   1   0      959.23      892.56     41.35 o
  -6   1   0        0.58        3.28     14.01 o
  -5   1   0       16.74        6.54     14.64 o
  -4   1   0     1694.97     1739.10     40.42 o
  -3   1   0     1490.90     1489.31     32.97 o
  -2   1   0    10493.39    10897.56     81.99 o
  -1   1   0    36917.50    26645.98     82.69 o
   1   1   0     3106.53     3105.91     29.99 o
   2   1   0       24.88       43.63      8.39 o
   3   1   0     5441.02     5659.34     63.05 o
   4   1   0     4117.11     4117.65     62.24 o
   5   1   0      798.35      843.70     33.41 o
   6   1   0      737.79      750.82     35.85 o
   7   1   0     2959.78     3059.36     73.82 o
   8   1   0     2445.20     2239.33     70.28 o
   9   1   0     1106.46     1110.48     54.20 o
  10   1   0      465.59      479.03     39.86 o
  11   1   0       19.85       10.72     27.82 o
 -11   2   0      153.58      170.11     31.37 o
 -10   2   0     1147.39     1121.60     57.30 o
  -9   2   0     2379.06     2397.63     76.92 o
  -8   2   0       68.34       45.45     18.78 o
  -7   2   0      290.16      261.11     27.26 o
  -6   2   0      855.45      810.69     36.92 o
  -5   2   0     3935.14     3769.17     67.04 o
  -4   2   0     2636.91     2515.00     49.09 o
  -3   2   0     1674.02     1713.66     36.40 o
  -2   2   0     5263.61     5733.09     55.64 o
  -1   2   0     5705.98     6201.24     85.99 o
   0   2   0      289.09      272.62      7.32 o
   1   2   0     1437.31     1499.08     10.31 o
   2   2   0      784.06      749.41     22.63 o
   3   2   0     1633.15     1479.03     35.27 o
   4   2   0     2446.53     2336.58     48.83 o
   5   2   0       24.64       13.52     11.76 o
   6   2   0      151.52       98.05     19.39 o
   7   2   0     3747.74     3565.90     81.18 o
   8   2   0     3224.71     3324.82     85.15 o
   9   2   0     1027.81     1046.57     52.87 o
  10   2   0       31.68       31.06     29.67 o
  11   2   0      236.27      235.83     35.76 o
 -11   3   0      316.29      336.03     39.78 o
 -10   3   0     1303.46     1227.13     62.77 o
  -9   3   0      633.56      616.46     42.04 o
  -8   3   0     1383.64     1332.80     53.74 o
  -7   3   0      834.11      694.46     39.00 o
  -6   3   0     4195.91     4158.44     78.77 o
  -5   3   0     3854.62     3795.70     68.88 o
  -4   3   0       15.36        2.60     10.83 o
  -3   3   0     1129.86     1083.98     31.08 o
  -2   3   0     9743.81    10020.45     80.03 o
  -1   3   0     6250.81     6885.91     30.52 o
   0   3   0       55.85       81.36     10.26 o
   1   3   0     1865.14     1999.59     16.28 o
   2   3   0     5297.35     5668.97     35.10 o
   3   3   0     2084.17     1989.70     42.89 o
   4   3   0     3977.96     4254.57     69.55 o
   5   3   0      144.28      128.17     18.22 o
   6   3   0     1124.95     1091.76     45.28 o
   7   3   0     3845.33     4001.71     88.08 o
   8   3   0     1037.65     1284.94     55.67 o
   9   3   0      495.71      457.26     37.44 o
  10   3   0      145.62      141.61     29.34 o
 -11   4   0      247.58      224.89     37.79 o
 -10   4   0     1166.77     1195.11     61.65 o
  -9   4   0      992.40     1036.63     53.80 o
  -8   4   0     2055.13     2017.08     67.18 o
  -7   4   0     1830.49     1830.12     59.80 o
  -6   4   0     2427.77     2511.64     63.35 o
  -5   4   0     2634.99     2625.61     59.54 o
  -4   4   0       81.48       79.42     16.97 o
  -3   4   0      609.17      524.40     23.93 o
  -2   4   0     2169.07     2307.03     59.48 o
  -1   4   0       32.48       18.00      4.84 o
   0   4   0      335.01      228.66     12.73 o
   1   4   0     3716.24     3789.48     36.08 o
   2   4   0     3980.53     4476.01    105.46 o
   3   4   0     8253.28     9202.43     97.21 o
   4   4   0     1014.34      884.20     34.84 o
   5   4   0        5.49       -9.32     13.80 o
   6   4   0     1604.24     1496.13     52.82 o
   7   4   0      504.77      446.82     33.66 o
   8   4   0      109.81       84.94     26.61 o
   9   4   0      378.83      367.24     36.78 o
  10   4   0      469.27      542.03     45.78 o
 -11   5   0      401.05      382.47     44.38 o
 -10   5   0      169.48      156.55     33.42 o
  -9   5   0      215.28      211.74     30.15 o
  -8   5   0      192.05      166.00     25.91 o
  -7   5   0     1533.97     1562.77     58.22 o
  -6   5   0     2706.65     2700.95     68.09 o
  -5   5   0     1388.53     1355.83     45.76 o
  -4   5   0      129.76      131.80     19.67 o
  -3   5   0     1096.45      986.09     33.54 o
  -2   5   0      236.75      185.13      9.34 o
  -1   5   0      446.17      342.27     11.90 o
   0   5   0    13444.57    15158.64    340.77 o
   1   5   0     6661.41     7562.32     95.43 o
   2   5   0     4437.05     4727.69     33.00 o
   3   5   0     9699.81    10572.41    111.68 o
   4   5   0      475.44      437.24     30.73 o
   5   5   0      236.29      233.43     23.88 o
   6   5   0       82.34       52.50     20.94 o
   7   5   0       12.33       25.33     17.72 o
   8   5   0       97.75       68.90     26.09 o
   9   5   0      144.46      183.15     32.56 o
  10   5   0     1048.51     1179.27     66.23 o
 -10   6   0        6.28       12.68     26.86 o
  -9   6   0      321.66      342.77     38.02 o
  -8   6   0      106.65       89.36     25.27 o
  -7   6   0      949.09      868.35     45.80 o
  -6   6   0     2310.31     2449.87     67.02 o
  -5   6   0        1.67        6.04      9.18 o
  -4   6   0     1063.75     1007.51     38.96 o
  -3   6   0        0.53       10.25     11.89 o
  -2   6   0      632.71      577.29     27.15 o
  -1   6   0     7553.42     8302.17    212.96 o
   0   6   0     2425.63     2429.49     51.80 o
   1   6   0     2882.85     2926.84     23.28 o
   2   6   0     3014.91     2758.84     42.41 o
   3   6   0     6985.21     7681.73    102.50 o
   4   6   0      449.17      409.85     28.15 o
   5   6   0      159.55       97.63     22.26 o
   6   6   0        1.58       -0.75     17.03 o
   7   6   0       63.16       78.52     25.18 o
   8   6   0        3.26      -26.72     26.72 o
   9   6   0      528.29      532.94     43.56 o
 -10   7   0        0.49      -21.15     30.04 o
  -9   7   0      468.93      504.10     41.84 o
  -8   7   0      466.43      496.81     41.01 o
  -7   7   0      854.15      873.29     49.01 o
  -6   7   0     1543.52     1532.92     56.95 o
  -5   7   0      198.14      153.59     24.94 o
  -4   7   0     1956.69     1829.21     54.04 o
  -3   7   0      657.55      532.38     30.51 o
  -2   7   0      816.23      864.94     35.86 o
  -1   7   0       24.66       19.42      7.30 o
   0   7   0      200.96      186.29      9.31 o
   1   7   0     5472.71     5377.04     35.19 o
   2   7   0     6384.80     6818.39     75.03 o
   3   7   0     1277.90     1180.43     44.25 o
   4   7   0       50.29       33.49     18.50 o
   5   7   0      938.55      900.24     43.55 o
   6   7   0      572.04      523.56     38.76 o
   7   7   0        8.70       13.86     22.12 o
   8   7   0      276.89      272.74     36.16 o
   9   7   0      552.48      544.45     45.21 o
 -10   8   0        0.54       18.32     28.92 o
  -9   8   0       63.55       72.21     32.84 o
  -8   8   0      901.47      940.16     54.83 o
  -7   8   0     2026.96     2208.30     73.85 o
  -6   8   0     4744.78     5247.83    104.54 o
  -5   8   0     1127.15     1098.72     47.78 o
  -4   8   0      513.08      399.41     30.64 o
  -3   8   0        0.81        0.40     14.81 o
  -2   8   0       11.12       10.48      3.12 o
  -1   8   0      715.55      644.80     16.68 o
   0   8   0      577.22      515.45     18.59 o
   1   8   0     6476.01     6630.11     58.25 o
   2   8   0     2826.52     2980.68    124.14 o
   3   8   0     1238.77     1134.97     47.13 o
   4   8   0      313.46      373.39     31.51 o
   5   8   0     1089.99     1193.29     52.66 o
   6   8   0      424.39      435.61     39.34 o
   7   8   0        4.42       28.07     28.03 o
   8   8   0      257.42      198.70     32.18 o
  -9   9   0      304.74      253.09     35.92 o
  -8   9   0     2142.38     2333.00     81.98 o
  -7   9   0     3838.17     4490.98    106.82 o
  -6   9   0      331.45      321.56     37.22 o
  -5   9   0       74.79       44.11     21.53 o
  -4   9   0      227.64      184.16     27.29 o
  -3   9   0     3408.84     3622.43     82.39 o
  -2   9   0     2217.72     2232.29     95.31 o
  -1   9   0      512.97      426.26     17.55 o
   0   9   0     4321.75     4487.90     56.51 o
   1   9   0     2830.89     2810.23    212.02 o
   2   9   0       26.57       23.12      8.37 o
   3   9   0      854.28      813.24     42.16 o
   4   9   0      781.32      831.13     45.61 o
   5   9   0      963.96     1053.01     52.93 o
   6   9   0      154.80      163.92     28.86 o
   7   9   0      117.83      111.00     29.66 o
   8   9   0      142.96      148.89     36.11 o
  -9  10   0      281.49      291.49     40.85 o
  -8  10   0      757.37      818.34     53.82 o
  -7  10   0      293.07      347.26     37.72 o
  -6  10   0        1.60      -25.15     25.15 o
  -5  10   0      215.27      197.21     29.56 o
  -4  10   0     1957.08     1945.08     66.51 o
  -3  10   0     1287.56     1265.42     54.47 o
  -2  10   0       38.74       31.69     15.47 o
  -1  10   0     2828.10     3037.73     38.47 o
   0  10   0     1658.91     1578.42     59.03 o
   1  10   0      117.84       62.31     11.25 o
   2  10   0      401.31      370.10     32.24 o
   3  10   0     1775.82     1829.58     65.82 o
   4  10   0     1275.11     1172.24     54.68 o
   5  10   0      337.07      310.42     37.25 o
   6  10   0      263.86      264.60     36.80 o
   7  10   0        0.47       -7.83     33.03 o
  -8  11   0      121.28      105.80     33.10 o
  -7  11   0      100.49      110.38     32.48 o
  -6  11   0      293.15      334.87     27.84 o
  -5  11   0      396.13      300.26     33.79 o
  -4  11   0      728.66      646.07     43.38 o
  -3  11   0      443.78      438.38     38.43 o
  -2  11   0      313.35      289.77     32.67 o
  -1  11   0      334.69      268.69     27.95 o
   0  11   0      410.75      359.34     15.50 o
   1  11   0      203.44      171.21     17.75 o
   2  11   0     1837.74     2097.77     70.88 o
   3  11   0      791.45      728.37     46.81 o
   4  11   0     1149.44     1190.77     57.80 o
   5  11   0      400.62      388.07     37.28 o
   6  11   0       97.99      165.66     35.61 o
  -7  12   0       92.99      100.89     30.86 o
  -6  12   0      508.70      501.11     43.39 o
  -5  12   0     1478.67     1433.27     64.15 o
  -4  12   0      511.27      541.05     43.00 o
  -3  12   0      260.00      249.52     19.79 o
  -2  12   0      122.98       97.73     15.52 o
  -1  12   0        0.14      -11.60     14.79 o
   0  12   0       21.16        3.88     14.80 o
   1  12   0      739.66      672.29     29.94 o
   2  12   0      425.91      432.99     26.67 o
   3  12   0      301.87      330.39     36.86 o
   4  12   0      892.99     1040.73     57.51 o
   5  12   0      200.56      238.33     34.50 o
  -6  13   0      660.78      668.99     52.92 o
  -5  13   0      706.49      772.76     51.53 o
  -4  13   0       18.92        3.37     27.46 o
  -3  13   0      239.44      216.70     20.52 o
  -2  13   0       77.77       43.75     17.23 o
  -1  13   0      328.82      299.30     34.83 o
   0  13   0        1.37      -26.40     28.16 o
   1  13   0      768.43      816.77     50.89 o
   2  13   0      229.99      214.36     21.67 o
   3  13   0      216.70      165.26     21.95 o
  -4  14   0       54.70       22.44     22.20 o
  -3  14   0      360.81      343.00     37.24 o
  -2  14   0      239.64      264.11     35.54 o
  -1  14   0       15.08       14.63     33.50 o
   0  14   0       76.47       80.33     32.35 o
   1  14   0      223.56      243.05     38.96 o
  -2 -14   1      251.52      220.43     34.33 o
  -1 -14   1      203.17      202.94     32.84 o
   0 -14   1      605.76      591.42     48.14 o
   1 -14   1      563.13      553.05     44.81 o
   2 -14   1      239.15      207.55     33.48 o
   3 -14   1        4.67      -11.63     20.62 o
   4 -14   1       54.32       13.54     21.89 o
   5 -14   1       93.06       55.37     23.79 o
  -4 -13   1        2.04       65.72     29.23 o
  -3 -13   1       24.22        9.56     18.82 o
  -2 -13   1        3.48      -31.04     39.73 o
  -1 -13   1      528.83      490.57     27.95 o
   0 -13   1     2370.82     2402.07     82.56 o
   1 -13   1     1295.96     1409.04     64.71 o
   2 -13   1      237.29      213.52     20.51 o
   3 -13   1      132.35      141.63     21.35 o
   4 -13   1      560.94      475.16     35.39 o
   5 -13   1      205.75      195.35     28.97 o
   6 -13   1       89.08      115.77     29.87 o
  -5 -12   1        1.76       13.10     27.00 o
  -4 -12   1       78.24       52.82     29.69 o
  -3 -12   1       23.52       10.75     26.91 o
  -2 -12   1       15.26       -7.05     16.59 o
  -1 -12   1     1213.31     1225.20     40.65 o
   0 -12   1     1508.02     1570.27     41.31 o
   1 -12   1      464.74      432.56     20.74 o
   2 -12   1      404.29      425.87     23.74 o
   3 -12   1      693.23      697.43     51.96 o
   4 -12   1      745.93      713.44     31.79 o
   5 -12   1       97.42       49.14     27.77 o
   6 -12   1       69.16       50.08     51.36 o
   7 -12   1      141.93       76.59     33.32 o
  -6 -11   1       15.15       25.76     31.03 o
  -5 -11   1      546.20      520.10     41.12 o
  -4 -11   1      969.37      936.57     51.03 o
  -3 -11   1       10.47       -4.83     23.24 o
  -2 -11   1      123.57      153.64     31.17 o
  -1 -11   1     1671.43     1577.18     38.94 o
   0 -11   1     1404.47     1298.51     33.86 o
   1 -11   1      384.38      380.30     16.23 o
   2 -11   1      194.67      210.64     21.76 o
   3 -11   1      278.08      236.70     22.99 o
   4 -11   1      388.95      437.39     36.39 o
   5 -11   1      272.85      287.02     32.24 o
   6 -11   1      108.02      128.10     29.01 o
   7 -11   1      236.51      200.20     29.59 o
   8 -11   1      709.79      723.37     50.08 o
  -7 -10   1       42.60       69.63     28.73 o
  -6 -10   1      337.67      330.66     35.21 o
  -5 -10   1     2824.12     3084.92     88.10 o
  -4 -10   1      518.66      512.00     39.74 o
  -3 -10   1        0.32      -19.37     20.02 o
  -2 -10   1     1711.09     1531.15    149.87 o
  -1 -10   1     1041.59     1044.37     42.06 o
   0 -10   1      254.18      257.07     13.71 o
   1 -10   1       87.98       78.12     11.27 o
   2 -10   1     1019.22      986.71     23.10 o
   3 -10   1     2998.71     3316.63     81.24 o
   4 -10   1        2.71      -14.20     20.11 o
   5 -10   1     1226.56     1202.66     54.27 o
   6 -10   1       75.47       69.14     27.53 o
   7 -10   1      657.64      677.75     46.82 o
   8 -10   1      656.33      774.05     52.54 o
   9 -10   1       19.25       10.34     31.39 o
  -8  -9   1        2.70      -17.22     30.61 o
  -7  -9   1      608.61      640.75     46.86 o
  -6  -9   1     2050.38     2056.43     74.47 o
  -5  -9   1     4534.90     5011.62    106.39 o
  -4  -9   1     1629.64     1581.81     58.16 o
  -3  -9   1      287.05      259.57     25.77 o
  -2  -9   1     1410.76     1376.82     65.97 o
  -1  -9   1      106.55      104.77      9.63 o
   0  -9   1      111.93       85.73      9.13 o
   1  -9   1     1011.30      975.74     21.43 o
   2  -9   1     1385.95     1221.59     28.04 o
   3  -9   1     1590.36     1616.56     54.18 o
   4  -9   1     1077.51     1071.11     46.58 o
   5  -9   1     1341.17     1324.42     54.96 o
   6  -9   1      643.15      709.92     44.99 o
   7  -9   1      166.16      192.34     29.55 o
   8  -9   1       14.35       17.08     24.56 o
   9  -9   1       18.42       40.20     32.65 o
  -8  -8   1       21.55       61.69     30.35 o
  -7  -8   1     2734.42     2869.97     86.71 o
  -6  -8   1     6087.24     7392.74    130.42 o
  -5  -8   1     1655.79     1788.22     62.10 o
  -4  -8   1       27.45       31.36     16.14 o
  -3  -8   1     1443.26     1350.30     49.21 o
  -2  -8   1      146.52      134.82     10.80 o
  -1  -8   1       27.43       12.32      5.51 o
   0  -8   1       61.19       55.71      7.26 o
   1  -8   1     1048.67      902.15     19.51 o
   2  -8   1     6075.60     5997.31     56.99 o
   3  -8   1     6734.02     7020.06    102.92 o
   4  -8   1     4002.31     4119.98     81.53 o
   5  -8   1       22.19        0.00     19.33 o
   6  -8   1      281.24      253.32     31.21 o
   7  -8   1      614.88      653.35     42.71 o
   8  -8   1      226.60      200.57     31.33 o
   9  -8   1      190.05      266.83     33.53 o
  10  -8   1      965.24      939.87     57.78 o
  -9  -7   1       11.19        8.35     33.53 o
  -8  -7   1     1568.58     1528.80     66.89 o
  -7  -7   1     4829.64     5054.39    110.78 o
  -6  -7   1      817.98      757.66     42.53 o
  -5  -7   1      231.45      155.04     20.75 o
  -4  -7   1      193.36      199.58     22.12 o
  -3  -7   1      968.07     1023.16     40.70 o
  -2  -7   1     1497.98     1372.60     45.44 o
  -1  -7   1       61.52       58.20      5.08 o
   0  -7   1     2640.02     2862.61     38.81 o
   1  -7   1     5822.24     6008.02     56.66 o
   2  -7   1    10503.22    10813.59    102.38 o
   3  -7   1     3790.66     3908.16     72.80 o
   4  -7   1      390.59      383.31     26.58 o
   5  -7   1      134.92       98.37     20.61 o
   6  -7   1      124.78      118.13     22.06 o
   7  -7   1     1799.15     1694.05     61.01 o
   8  -7   1        0.60      -19.54     24.20 o
   9  -7   1      966.68     1184.54     60.20 o
  10  -7   1      721.76      789.32     51.60 o
  -9  -6   1      569.69      618.97     43.49 o
  -8  -6   1     2090.24     2013.37     74.81 o
  -7  -6   1     1812.82     2003.93     69.08 o
  -6  -6   1       58.16       43.15     18.39 o
  -5  -6   1      231.52      230.87     24.37 o
  -4  -6   1      713.27      711.24     36.58 o
  -3  -6   1     2063.40     2092.28     52.61 o
  -2  -6   1      620.70      528.72     15.34 o
  -1  -6   1      531.66      494.57     10.47 o
   0  -6   1     2432.44     2449.10     26.32 o
   1  -6   1     3552.07     3702.00    151.72 o
   2  -6   1     3201.97     3157.18     25.33 o
   3  -6   1     5015.17     5046.55     76.62 o
   4  -6   1      124.47      118.51     19.53 o
   5  -6   1      114.87      111.27      8.88 o
   6  -6   1     2113.52     2233.63     62.90 o
   7  -6   1       28.22       13.54     20.29 o
   8  -6   1      378.19      371.57     34.86 o
   9  -6   1      781.44      758.69     49.70 o
  10  -6   1      330.99      342.43     36.86 o
 -10  -5   1        7.28        4.65     29.32 o
  -9  -5   1     1216.20     1118.67     59.53 o
  -8  -5   1      401.74      437.39     38.09 o
  -7  -5   1      310.87      320.32     30.67 o
  -6  -5   1     1915.10     2043.95     61.41 o
  -5  -5   1     2465.25     2514.29     62.31 o
  -4  -5   1     4178.50     4485.20    132.53 o
  -3  -5   1     2565.65     2619.88     70.39 o
  -2  -5   1       14.21       19.59      5.69 o
  -1  -5   1      767.24      742.74     10.59 o
   0  -5   1     3348.78     3338.61     27.64 o
   1  -5   1     2661.37     2528.96    123.08 o
   2  -5   1     2135.13     2037.46     42.51 o
   3  -5   1     6225.29     6759.22    219.30 o
   4  -5   1      502.72      498.14     37.75 o
   5  -5   1     3940.10     3836.86     72.77 o
   6  -5   1     2740.54     2849.00     68.52 o
   7  -5   1      210.62      189.25     25.20 o
   8  -5   1       28.46       35.19     22.81 o
   9  -5   1      476.31      363.81     36.94 o
  10  -5   1      493.11      422.94     41.89 o
  11  -5   1      590.44      556.60     48.49 o
 -10  -4   1      174.07      172.30     37.35 o
  -9  -4   1      114.30       93.73     27.54 o
  -8  -4   1      220.31      192.68     28.19 o
  -7  -4   1     2375.94     2227.55     68.94 o
  -6  -4   1     5311.64     5708.42     98.50 o
  -5  -4   1     1681.38     1584.66     48.35 o
  -4  -4   1     9167.13    10460.24    110.15 o
  -3  -4   1     8022.68     9165.67     94.10 o
  -2  -4   1       41.81       52.29      3.83 o
  -1  -4   1      299.69      278.63      9.11 o
   0  -4   1     3456.71     3528.03     32.36 o
   1  -4   1      776.25      711.33     17.80 o
   2  -4   1      588.05      581.88     36.06 o
   3  -4   1      471.00      456.73     11.61 o
   4  -4   1     1896.54     1849.36     44.78 o
   5  -4   1     2295.17     2228.56     53.74 o
   6  -4   1     2464.78     2592.85     63.55 o
   7  -4   1      132.50      117.85     24.18 o
   8  -4   1      124.83       92.33     23.89 o
   9  -4   1      604.56      568.57     44.11 o
  10  -4   1      772.39      820.86     51.20 o
  11  -4   1      388.00      338.14     44.01 o
 -10  -3   1       10.79        9.77     26.13 o
  -9  -3   1       64.74       56.09     24.51 o
  -8  -3   1      474.00      498.55     38.64 o
  -7  -3   1     2898.90     3060.93     77.01 o
  -6  -3   1     4183.15     4320.61     82.96 o
  -5  -3   1     1592.18     1477.79     44.72 o
  -4  -3   1     7593.71     8613.55     95.47 o
  -3  -3   1      872.50      822.84     28.03 o
  -2  -3   1       14.73       10.89      3.63 o
  -1  -3   1     3035.91     3240.39     21.08 o
   0  -3   1     3074.53     3290.10     22.83 o
   1  -3   1     7931.98     8678.62    121.73 o
   2  -3   1     3824.11     4181.87    230.34 o
   3  -3   1     1857.01     1705.96     37.53 o
   4  -3   1    14839.84    15853.00    122.85 o
   5  -3   1      997.25      956.82     36.36 o
   6  -3   1      461.32      412.33     28.29 o
   7  -3   1      735.68      693.92     37.63 o
   8  -3   1       33.80       16.26     16.67 o
   9  -3   1      142.08       98.22     24.94 o
  10  -3   1      773.57      672.43     48.88 o
  11  -3   1       47.47       58.67     34.17 o
 -11  -2   1      316.59      243.54     37.10 o
 -10  -2   1       87.24       65.15     30.11 o
  -9  -2   1        4.42      -22.87     22.87 o
  -8  -2   1     1153.30     1210.08     53.64 o
  -7  -2   1     3510.18     3509.25     79.54 o
  -6  -2   1      540.09      490.60     29.91 o
  -5  -2   1     1298.36     1299.82     40.85 o
  -4  -2   1     1108.96      837.73     29.71 o
  -3  -2   1     8168.26     8521.00     78.54 o
  -2  -2   1     1118.60     1300.66     27.19 o
  -1  -2   1     2446.74     2751.60     32.49 o
   0  -2   1     3466.36     3741.27     21.79 o
   1  -2   1     4334.18     4725.09     34.90 o
   2  -2   1    13669.30    14577.93     83.60 o
   3  -2   1    10115.04    10422.93     84.28 o
   4  -2   1     5609.49     5920.33     73.60 o
   5  -2   1     3523.40     3608.55     64.85 o
   6  -2   1     2463.49     2405.15     58.84 o
   7  -2   1     1382.21     1478.46     52.30 o
   8  -2   1      105.05       63.51     20.00 o
   9  -2   1      711.41      702.38     45.81 o
  10  -2   1       87.19       98.02     30.22 o
  11  -2   1        6.09        7.47     30.11 o
 -11  -1   1      643.36      555.49     44.38 o
 -10  -1   1       62.90       56.12     25.00 o
  -9  -1   1      525.05      429.47     36.83 o
  -8  -1   1     1428.68     1222.03     52.77 o
  -7  -1   1      149.65      133.23     24.84 o
  -6  -1   1      244.84      234.24     23.59 o
  -5  -1   1     3289.57     3123.97     60.96 o
  -4  -1   1     5550.89     5489.29     70.99 o
  -3  -1   1      943.54      995.81     27.20 o
  -2  -1   1     4643.74     5055.21    118.51 o
  -1  -1   1      310.77      237.11      8.08 o
   2  -1   1     2758.40     2957.46     25.33 o
   3  -1   1     6297.46     6702.75     66.28 o
   4  -1   1     3870.23     3772.00     57.99 o
   5  -1   1     5331.60     5319.66     77.45 o
   6  -1   1     2733.80     2738.69     62.21 o
   7  -1   1      934.97      765.42     39.63 o
   8  -1   1       16.25        6.22     21.51 o
   9  -1   1        8.07        4.91     22.92 o
  10  -1   1      210.41      224.33     34.55 o
  11  -1   1      454.58      480.79     42.72 o
 -11   0   1      795.89      845.36     51.85 o
 -10   0   1       73.13       55.02     27.50 o
  -9   0   1      247.32      205.11     30.67 o
  -8   0   1       45.71       18.84     19.84 o
  -7   0   1     1045.35     1003.74     43.88 o
  -6   0   1     4211.47     4170.63     76.57 o
  -5   0   1     2040.89     1835.07     46.70 o
  -4   0   1     3477.89     3340.30     54.85 o
  -3   0   1     2437.96     2523.50     41.36 o
  -2   0   1    16384.76    17115.77     60.45 o
  -1   0   1     3673.49     2725.43     24.48 o
   2   0   1     6974.47     7478.04     45.70 o
   3   0   1     2365.06     2297.03     40.08 o
   4   0   1     3091.89     2852.34     51.54 o
   5   0   1     5758.01     5806.77     82.03 o
   6   0   1      798.72      776.12     35.14 o
   7   0   1       81.74       88.04     21.70 o
   8   0   1     1626.58     1569.99     58.70 o
   9   0   1     1046.14      899.28     52.14 o
  10   0   1      259.74      270.99     35.29 o
  11   0   1      984.34      983.98     59.02 o
 -11   1   1        1.22        5.75     28.61 o
 -10   1   1       44.09       30.00     22.82 o
  -9   1   1      595.57      504.16     40.59 o
  -8   1   1      795.07      709.28     41.60 o
  -7   1   1     1054.80     1029.91     45.16 o
  -6   1   1     7741.06     7478.73    102.35 o
  -5   1   1     6958.54     7020.76     89.81 o
  -4   1   1     6550.63     6920.41     79.18 o
  -3   1   1     5828.56     5951.24     64.21 o
  -2   1   1     4938.25     5328.28     50.78 o
  -1   1   1     4916.62     5240.22    254.31 o
   1   1   1      783.19      857.34     29.23 o
   2   1   1     1515.30     1629.48     30.28 o
   3   1   1    11957.21    12261.41     94.02 o
   4   1   1     4859.51     4731.83     67.00 o
   5   1   1     4927.08     5272.95     79.10 o
   6   1   1     1006.14      905.93     38.65 o
   7   1   1     3424.10     3226.76     76.38 o
   8   1   1      444.66      431.87     35.63 o
   9   1   1        4.94       37.91     25.22 o
  10   1   1      600.94      636.88     46.01 o
  11   1   1      253.95      138.69     29.09 o
 -11   2   1        6.51       12.95     27.58 o
 -10   2   1     1080.71     1078.35     60.25 o
  -9   2   1       43.22       32.40     23.69 o
  -8   2   1      357.20      275.41     29.96 o
  -7   2   1     3620.07     3603.55     80.01 o
  -6   2   1     1325.27     1225.72     44.40 o
  -5   2   1     2447.64     2295.48     54.01 o
  -4   2   1     7490.89     7871.97     86.80 o
  -3   2   1     7782.55     7746.50     76.63 o
  -2   2   1      812.51      828.98     23.46 o
  -1   2   1      544.62      541.97     13.22 o
   0   2   1     3436.90     3597.33     27.09 o
   1   2   1     1736.00     1859.47     31.30 o
   2   2   1      802.29      776.92     24.42 o
   3   2   1     3311.65     3217.60     52.77 o
   4   2   1      622.02      605.23     27.54 o
   5   2   1     1047.37     1002.12     38.12 o
   6   2   1     5560.27     5973.81     96.08 o
   7   2   1     4495.77     4509.33     92.21 o
   8   2   1      192.80      135.31     30.01 o
   9   2   1       28.65      -13.00     26.76 o
  10   2   1       83.43       84.89     30.94 o
 -11   3   1      582.20      534.46     49.59 o
 -10   3   1     1472.27     1473.53     69.22 o
  -9   3   1       22.25       24.30     26.21 o
  -8   3   1      527.47      484.04     37.35 o
  -7   3   1       62.25       81.79     19.69 o
  -6   3   1      232.70      180.05     23.21 o
  -5   3   1     2065.38     2045.04     51.61 o
  -4   3   1    10066.75    10445.75    104.20 o
  -3   3   1     5158.93     5175.21     47.74 o
  -2   3   1     1117.26     1064.76     78.49 o
  -1   3   1        2.28        6.89      3.36 o
   0   3   1     5960.10     6053.19     60.35 o
   1   3   1     1109.54     1106.69     45.81 o
   2   3   1      671.00      709.66     10.93 o
   3   3   1     5384.39     6018.76     76.11 o
   4   3   1     4050.59     4113.62     69.73 o
   5   3   1     4288.75     4284.20     77.64 o
   6   3   1     6468.26     6695.00    106.60 o
   7   3   1     1290.11     1151.40     51.93 o
   8   3   1        0.61       -1.84     24.75 o
   9   3   1       63.87       32.72     25.22 o
  10   3   1      207.73      175.32     29.86 o
 -11   4   1      568.75      574.59     50.05 o
 -10   4   1      377.67      400.10     42.43 o
  -9   4   1        4.56        7.27     24.93 o
  -8   4   1        6.47        6.35     21.47 o
  -7   4   1       82.38       57.02     19.83 o
  -6   4   1      499.68      491.73     32.40 o
  -5   4   1     3721.34     3539.34     70.03 o
  -4   4   1     6072.81     5883.56     83.01 o
  -3   4   1     3030.18     3042.04     55.19 o
  -2   4   1      804.23      767.08     52.90 o
  -1   4   1      963.72      910.92     15.14 o
   0   4   1     7354.44     7542.55     77.18 o
   1   4   1      444.07      403.96      9.96 o
   2   4   1     1305.96     1509.17     40.72 o
   3   4   1     5493.57     6207.53     45.58 o
   4   4   1     2744.46     2666.57     59.53 o
   5   4   1     2772.90     2800.37     65.94 o
   6   4   1     2232.73     2260.30     64.58 o
   7   4   1       32.19       33.85     17.55 o
   8   4   1      229.91      229.55     34.70 o
   9   4   1      655.72      645.44     44.96 o
  10   4   1      113.72       87.84     33.67 o
 -11   5   1      153.67      104.22     35.63 o
 -10   5   1      165.98      199.43     37.46 o
  -9   5   1       56.47       37.44     25.04 o
  -8   5   1      629.18      711.19     43.19 o
  -7   5   1      168.51      131.50     24.60 o
  -6   5   1     1243.79     1266.72     48.43 o
  -5   5   1     1235.09     1173.65     43.70 o
  -4   5   1     1439.49     1376.09     44.48 o
  -3   5   1     1740.96     1879.61     38.88 o
  -2   5   1     2985.07     3016.28     57.14 o
  -1   5   1     9221.10     9760.58    110.67 o
   0   5   1     1074.57      894.62     31.65 o
   1   5   1       28.00       29.38      5.06 o
   2   5   1      965.91      973.95     34.52 o
   3   5   1     1295.42     1290.02     85.30 o
   4   5   1      279.47      219.18     15.36 o
   5   5   1     1321.86     1334.95     49.64 o
   6   5   1        3.22        7.69     16.76 o
   7   5   1       79.70       83.22     21.19 o
   8   5   1     2044.66     2091.76     75.17 o
   9   5   1      956.66      855.95     54.60 o
 -10   6   1      563.01      654.47     47.54 o
  -9   6   1      710.98      880.43     53.56 o
  -8   6   1      839.91      793.23     48.37 o
  -7   6   1     1249.33     1088.23     50.65 o
  -6   6   1     1046.18     1059.67     48.43 o
  -5   6   1      472.11      492.17     21.36 o
  -4   6   1     1691.20     1479.20     48.22 o
  -3   6   1     1636.21     1418.56     42.69 o
  -2   6   1     2226.92     2249.33     74.62 o
  -1   6   1     4304.32     4557.66     42.39 o
   0   6   1     2327.77     2446.26     32.37 o
   1   6   1       11.87        8.43      5.31 o
   2   6   1       13.08        3.53      4.89 o
   3   6   1     3230.67     3325.65     70.71 o
   4   6   1     1580.79     1542.36     52.36 o
   5   6   1      485.19      534.97     34.30 o
   6   6   1      416.91      416.87     33.16 o
   7   6   1     3814.59     3876.28     96.81 o
   8   6   1     2186.15     2467.25     82.94 o
   9   6   1       71.53       96.08     30.73 o
 -10   7   1     1797.20     1963.63     80.45 o
  -9   7   1      690.83      793.71     52.56 o
  -8   7   1      240.39      216.81     34.15 o
  -7   7   1     1416.97     1321.98     59.22 o
  -6   7   1      342.19      366.47     33.61 o
  -5   7   1      975.66      969.69     45.77 o
  -4   7   1     1014.63     1024.32     44.03 o
  -3   7   1     2070.10     2054.34     57.23 o
  -2   7   1     5325.62     5475.31     47.37 o
  -1   7   1     2484.88     2532.98     34.82 o
   0   7   1     2214.65     2411.09     35.06 o
   1   7   1       59.56       40.63      4.29 o
   2   7   1      984.82      876.67     63.27 o
   3   7   1      297.07      245.54     24.61 o
   4   7   1      254.27      291.07     28.23 o
   5   7   1       11.51       36.62     18.37 o
   6   7   1     5966.40     6456.20    121.39 o
   7   7   1     3592.25     3646.40     97.96 o
   8   7   1      466.82      504.60     41.74 o
   9   7   1       16.14        1.78     29.44 o
 -10   8   1      764.72      938.26     62.60 o
  -9   8   1      189.33      166.16     34.13 o
  -8   8   1      246.76      186.19     32.48 o
  -7   8   1      330.50      286.64     34.59 o
  -6   8   1        5.01       18.30     25.27 o
  -5   8   1      151.66      118.90     23.16 o
  -4   8   1      999.22     1018.39     45.93 o
  -3   8   1     3869.67     3970.34     83.62 o
  -2   8   1     1414.68     1311.97     25.96 o
  -1   8   1      960.20      881.33     25.15 o
   0   8   1      224.95      210.38     21.82 o
   1   8   1        8.25       15.10      8.98 o
   2   8   1       13.72        4.38      7.12 o
   3   8   1     1191.41     1182.79     47.94 o
   4   8   1      737.59      652.45     38.50 o
   5   8   1     1715.74     1905.89     67.80 o
   6   8   1     3348.31     3878.18     99.55 o
   7   8   1     1313.09     1335.97     65.08 o
   8   8   1        3.73       12.63     27.59 o
  -9   9   1       69.31       84.59     29.42 o
  -8   9   1        0.24       19.44     29.60 o
  -7   9   1      399.06      408.71     41.46 o
  -6   9   1       17.75       14.58     24.54 o
  -5   9   1      214.87      175.57     26.67 o
  -4   9   1       41.45        9.22     23.60 o
  -3   9   1     2982.73     3227.43     81.17 o
  -2   9   1     2771.33     2835.29     39.84 o
  -1   9   1     1123.00     1046.46     38.75 o
   0   9   1      101.55       72.69      8.98 o
   1   9   1       76.23       91.36      9.53 o
   2   9   1      195.16      176.95     24.73 o
   3   9   1        1.04        3.64     16.97 o
   4   9   1      734.54      699.26     44.26 o
   5   9   1     1115.74     1172.22     55.19 o
   6   9   1      507.75      567.53     44.03 o
   7   9   1      288.65      296.88     36.26 o
  -9  10   1      139.31      181.44     32.56 o
  -8  10   1      318.80      360.18     37.97 o
  -7  10   1       84.14       80.91     31.14 o
  -6  10   1      160.15      117.73     23.19 o
  -5  10   1       15.25      -16.18     24.64 o
  -4  10   1      636.84      645.97     44.92 o
  -3  10   1     2402.02     2449.64     73.83 o
  -2  10   1     1399.48     1307.09     29.74 o
  -1  10   1      371.44      303.38     14.17 o
   0  10   1      307.83      253.93     12.55 o
   1  10   1      578.23      520.90     37.32 o
   2  10   1      284.88      305.44     32.49 o
   3  10   1       31.94       13.17     23.32 o
   4  10   1      462.60      481.56     40.19 o
   5  10   1      707.63      631.04     45.46 o
   6  10   1      183.34      198.00     30.65 o
  -8  11   1       89.71       75.95     34.07 o
  -7  11   1       29.29        7.64     27.54 o
  -6  11   1        6.74        9.57     25.01 o
  -5  11   1        0.37      -26.90     26.90 o
  -4  11   1     1020.46     1016.05     53.72 o
  -3  11   1      739.09      855.70     47.68 o
  -2  11   1     1060.60     1071.15     33.65 o
  -1  11   1     1187.73     1209.61     39.28 o
   0  11   1      365.34      325.06     20.01 o
   1  11   1      341.37      301.88     26.51 o
   2  11   1      427.21      384.56     36.38 o
   3  11   1       56.59       17.60     22.46 o
   4  11   1      275.02      320.66     33.66 o
   5  11   1      316.38      325.84     37.60 o
   6  11   1      597.27      545.46     48.18 o
  -7  12   1      263.96      315.98     38.09 o
  -6  12   1      174.87      162.28     33.15 o
  -5  12   1      290.61      312.09     35.21 o
  -4  12   1      809.61      891.97     54.67 o
  -3  12   1      611.65      566.16     82.80 o
  -2  12   1      379.12      317.82     22.03 o
  -1  12   1      568.47      574.93     45.21 o
   0  12   1      609.96      622.47     46.11 o
   1  12   1      494.71      449.04     26.93 o
   2  12   1      306.19      352.51     38.63 o
   3  12   1       44.99       37.84     28.75 o
   4  12   1      116.85      125.80     32.18 o
  -6  13   1       11.78       19.60     37.57 o
  -5  13   1      695.04      705.35     54.77 o
  -4  13   1      204.64      205.61     25.24 o
  -3  13   1       40.88       21.11     23.19 o
  -2  13   1        1.27      -29.99     29.99 o
  -1  13   1      201.92      175.37     30.98 o
   0  13   1      870.48      805.27     53.79 o
   1  13   1      306.77      287.48     35.76 o
   2  13   1      244.57      234.15     38.61 o
   3  13   1       20.58       15.08     34.12 o
  -3  14   1        8.00       24.11     36.81 o
  -2  14   1       81.01      120.53     29.76 o
  -1  14   1      185.97      173.71     36.00 o
   0  14   1      691.10      835.00     59.15 o
  -2 -14   2      181.88      153.88     33.74 o
  -1 -14   2      610.19      608.57     31.10 o
   0 -14   2       81.35      102.70     32.00 o
   1 -14   2       61.15       80.49     30.94 o
   2 -14   2      369.19      278.37     23.64 o
   3 -14   2      417.50      417.97     27.81 o
   4 -14   2       74.17       77.78     21.41 o
   5 -14   2      428.15      398.36     27.76 o
  -4 -13   2      112.98       93.58     22.42 o
  -3 -13   2      334.53      352.80     25.89 o
  -2 -13   2     1061.38     1096.51     39.27 o
  -1 -13   2      852.64      898.28     35.18 o
   0 -13   2      104.95       70.48     17.43 o
   1 -13   2        0.27        2.01     15.62 o
   2 -13   2       11.18       17.65     17.01 o
   3 -13   2       73.67       79.96     19.84 o
   4 -13   2       67.84       63.31     26.30 o
   5 -13   2     2030.23     2121.31    129.98 o
   6 -13   2      368.05      473.00     44.63 o
  -5 -12   2      343.28      292.89     34.07 o
  -4 -12   2      840.33      861.07     50.11 o
  -3 -12   2     1013.07     1013.87     98.55 o
  -2 -12   2      696.08      714.85     44.64 o
  -1 -12   2      142.11      141.96     17.36 o
   0 -12   2       72.05       66.96     17.02 o
   1 -12   2       55.65       21.10     15.41 o
   2 -12   2        3.64      -10.83     10.83 o
   3 -12   2      128.98      134.20     17.51 o
   4 -12   2      676.93      696.33     29.87 o
   5 -12   2     1665.97     1742.13     67.66 o
   6 -12   2      147.59      201.55     32.39 o
   7 -12   2       55.78       92.64     31.66 o
  -6 -11   2       34.97        0.88     28.06 o
  -5 -11   2      741.20      717.11     46.08 o
  -4 -11   2     1674.56     1738.40     63.94 o
  -3 -11   2     1917.26     1921.16     67.92 o
  -2 -11   2     1046.07     1039.27     34.02 o
  -1 -11   2      110.39       95.95     11.21 o
   0 -11   2      471.96      460.35     18.75 o
   1 -11   2       93.84       77.28     10.19 o
   2 -11   2       55.22       45.46      9.60 o
   3 -11   2      255.98      218.68     37.39 o
   4 -11   2      514.47      470.62     37.21 o
   5 -11   2      175.83      169.80     26.16 o
   6 -11   2      385.63      508.13     41.81 o
   7 -11   2      260.41      273.80     32.68 o
   8 -11   2      378.81      544.55     47.77 o
  -7 -10   2       15.93       30.30     32.17 o
  -6 -10   2       74.58       50.38     24.45 o
  -5 -10   2     1215.46     1238.47     56.69 o
  -4 -10   2     3243.16     3449.00     87.36 o
  -3 -10   2     2088.67     1953.51     62.71 o
  -2 -10   2       67.90       48.78     10.33 o
  -1 -10   2      546.05      464.17     19.86 o
   0 -10   2     2799.20     2782.05     36.96 o
   1 -10   2      870.06      707.79     38.56 o
   2 -10   2      883.36      836.39     34.20 o
   3 -10   2     1320.96     1465.75     37.83 o
   4 -10   2     1187.74     1140.70     49.40 o
   5 -10   2      331.14      265.76     29.90 o
   6 -10   2      687.81      759.71     46.06 o
   7 -10   2     1254.87     1402.34     62.01 o
   8 -10   2      800.34     1004.41     56.72 o
   9 -10   2      330.44      387.46     40.75 o
  -8  -9   2       83.18       61.15     32.98 o
  -7  -9   2        0.28      -24.57     26.94 o
  -6  -9   2        2.90       17.88     24.99 o
  -5  -9   2     2417.76     2801.11     80.46 o
  -4  -9   2     1811.20     1756.40     59.48 o
  -3  -9   2      205.01      207.63     25.55 o
  -2  -9   2      266.29      222.83     13.37 o
  -1  -9   2     4576.38     4756.34     67.97 o
   0  -9   2     1924.35     1871.51     43.37 o
   1  -9   2       31.08       24.61      7.54 o
   2  -9   2       88.37       62.42      8.84 o
   3  -9   2     1097.73     1051.49     43.00 o
   4  -9   2       60.92       62.36     19.12 o
   5  -9   2      279.69      263.05     29.66 o
   6  -9   2     3470.55     3730.90     88.43 o
   7  -9   2     1351.92     1399.78     60.35 o
   8  -9   2      534.04      507.34     42.08 o
   9  -9   2        5.20      -31.42     31.42 o
  -8  -8   2      822.63      837.87     51.61 o
  -7  -8   2        7.42       11.20     26.37 o
  -6  -8   2      939.18      928.21     49.51 o
  -5  -8   2      133.45      150.83     23.50 o
  -4  -8   2       81.10       75.51     18.71 o
  -3  -8   2        3.17        1.45     14.22 o
  -2  -8   2     3833.75     3972.43     46.72 o
  -1  -8   2     4030.41     4144.66     53.50 o
   0  -8   2      681.23      567.86     21.11 o
   1  -8   2      540.36      544.49     15.59 o
   2  -8   2      497.06      460.75     10.81 o
   3  -8   2       35.18       37.94     16.81 o
   4  -8   2      461.74      371.36     28.03 o
   5  -8   2     2286.38     2394.11     65.85 o
   6  -8   2      917.73      969.66     45.30 o
   7  -8   2       13.46       -6.48     22.68 o
   8  -8   2      569.40      590.58     42.45 o
   9  -8   2      162.48      155.67     29.81 o
  10  -8   2       56.50       72.57     29.50 o
  -9  -7   2      758.36      739.22     49.98 o
  -8  -7   2      396.18      386.14     39.83 o
  -7  -7   2      153.78      175.00     29.78 o
  -6  -7   2      710.22      677.41     40.24 o
  -5  -7   2      326.93      247.89     26.01 o
  -4  -7   2      399.14      449.60     29.74 o
  -3  -7   2     1906.06     1745.76     49.67 o
  -2  -7   2     4909.10     5209.63    171.97 o
  -1  -7   2     3647.69     3690.59     41.99 o
   0  -7   2      763.34      657.37     17.06 o
   1  -7   2     4111.86     4184.88     47.24 o
   2  -7   2      114.07       98.63      7.19 o
   3  -7   2     1665.62     1684.17     46.64 o
   4  -7   2     4057.46     4207.90     76.75 o
   5  -7   2      269.27      267.74     11.95 o
   6  -7   2      242.05      243.32     27.16 o
   7  -7   2      580.12      585.43     38.31 o
   8  -7   2     2516.26     2772.73     81.41 o
   9  -7   2      455.14      488.94     45.03 o
  10  -7   2        7.07       32.61     26.51 o
  -9  -6   2      742.70      745.48     48.37 o
  -8  -6   2      113.33       88.73     28.97 o
  -7  -6   2       43.31       25.10     22.12 o
  -6  -6   2      124.40      115.54     21.48 o
  -5  -6   2      137.51      135.98      8.96 o
  -4  -6   2     2552.80     2870.36    123.08 o
  -3  -6   2     3854.25     4122.78     68.21 o
  -2  -6   2     4839.78     5103.20     46.35 o
  -1  -6   2     5743.77     6234.82     39.39 o
   0  -6   2     6060.15     6655.39     65.05 o
   1  -6   2      809.58      799.67     15.75 o
   2  -6   2     1049.76     1130.60     39.87 o
   3  -6   2       10.89       -8.52      9.71 o
   4  -6   2       39.52       47.90      6.31 o
   5  -6   2        2.96        5.34      7.31 o
   6  -6   2     2810.42     3063.32     71.89 o
   7  -6   2     3297.12     3500.71     82.35 o
   8  -6   2     2595.61     2753.40     80.26 o
   9  -6   2      281.58      324.92     33.37 o
  10  -6   2        2.03       -8.73     29.87 o
 -10  -5   2      922.73      949.67     56.05 o
  -9  -5   2     1034.63      963.72     55.68 o
  -8  -5   2       28.40       11.02     26.74 o
  -7  -5   2      188.34      188.79     24.40 o
  -6  -5   2      215.81      164.06     22.58 o
  -5  -5   2       18.71       11.82     13.98 o
  -4  -5   2      541.30      540.76     47.23 o
  -3  -5   2     5153.49     5767.63     44.90 o
  -2  -5   2     6925.57     7634.27     74.66 o
  -1  -5   2    11375.48    12954.10     96.62 o
   0  -5   2     1415.58     1352.15     18.08 o
   1  -5   2      647.61      713.12     13.64 o
   2  -5   2       27.37       26.70      4.64 o
   3  -5   2      993.69     1070.77     29.47 o
   4  -5   2      834.99      755.96     41.49 o
   5  -5   2      566.11      492.80     29.32 o
   6  -5   2     4232.41     4351.43     82.90 o
   7  -5   2     3887.51     3848.73     84.15 o
   8  -5   2     1778.21     1749.98     63.00 o
   9  -5   2      424.37      393.20     38.25 o
  10  -5   2      273.15      225.89     36.21 o
  11  -5   2      193.06      155.60     35.09 o
 -10  -4   2     1220.26     1074.17     60.55 o
  -9  -4   2      624.92      659.18     46.40 o
  -8  -4   2       21.06       -4.47     19.27 o
  -7  -4   2     1039.75      954.38     46.34 o
  -6  -4   2      717.28      650.43     36.34 o
  -5  -4   2      220.79      214.30     21.35 o
  -4  -4   2     2035.15     2119.48     49.63 o
  -3  -4   2     2891.11     3006.40     88.66 o
  -2  -4   2    12866.33    14159.55     54.53 o
  -1  -4   2    10419.75    10992.72     57.61 o
   0  -4   2      107.26       62.06      4.32 o
   1  -4   2     1087.12     1107.74     16.79 o
   2  -4   2     1163.34     1187.93     62.51 o
   3  -4   2     1326.99     1189.22     19.49 o
   4  -4   2      237.65      244.87     18.46 o
   5  -4   2     1669.81     1459.16     43.41 o
   6  -4   2     8440.58     8943.42    114.15 o
   7  -4   2     2468.39     2419.59     66.33 o
   8  -4   2      856.62      744.49     41.85 o
   9  -4   2      156.79      125.13     24.31 o
  10  -4   2      465.63      393.04     40.78 o
  11  -4   2       52.90       67.06     29.31 o
 -10  -3   2      424.88      469.79     39.94 o
  -9  -3   2        4.23      -15.17     24.92 o
  -8  -3   2      602.62      579.81     42.03 o
  -7  -3   2     2453.46     2553.48     69.32 o
  -6  -3   2        9.86        3.58     15.42 o
  -5  -3   2       88.24       69.79     14.11 o
  -4  -3   2     3020.24     2747.21     53.29 o
  -3  -3   2     4280.00     4119.82     57.59 o
  -2  -3   2    13003.32    14166.26     79.26 o
  -1  -3   2      788.13      969.37     10.36 o
   0  -3   2      351.04      300.20      4.92 o
   1  -3   2     6298.47     7008.23     28.21 o
   2  -3   2    22492.05    24008.05    711.17 o
   3  -3   2     9516.24    10305.54     85.28 o
   4  -3   2     2733.07     2805.85     51.89 o
   5  -3   2     8723.35     8686.32    101.02 o
   6  -3   2     3937.38     3996.85     76.11 o
   7  -3   2       25.20        9.80     17.30 o
   8  -3   2      255.63      142.83     22.32 o
   9  -3   2      574.00      621.09     42.48 o
  10  -3   2      441.75      397.85     43.48 o
  11  -3   2      484.42      497.23     46.45 o
 -11  -2   2      906.71      906.87     60.99 o
 -10  -2   2      160.27      129.96     29.91 o
  -9  -2   2      500.95      430.35     37.51 o
  -8  -2   2     2256.32     2128.38     67.66 o
  -7  -2   2     1982.71     2004.29     61.75 o
  -6  -2   2      379.70      296.79     24.69 o
  -5  -2   2       56.52       49.93     14.66 o
  -4  -2   2      261.48      192.02     17.25 o
  -3  -2   2     7728.15     8183.41     75.59 o
  -2  -2   2       12.42        8.48      6.54 o
  -1  -2   2    17196.74    18873.19    153.73 o
   0  -2   2     5925.88     6434.62     40.92 o
   1  -2   2    14506.73    15474.45     62.06 o
   2  -2   2    21341.71    22622.55    495.21 o
   3  -2   2     1509.35     1733.73     34.84 o
   4  -2   2     4874.91     5029.68     66.78 o
   5  -2   2     4266.15     4039.76     68.00 o
   6  -2   2      305.75      301.12     24.99 o
   7  -2   2      100.31       86.37     18.90 o
   8  -2   2      185.91      222.07     26.13 o
   9  -2   2     4364.74     4626.18    104.43 o
  10  -2   2      919.88      889.62     56.36 o
  11  -2   2      328.66      319.41     41.87 o
 -11  -1   2      224.93      189.37     32.36 o
 -10  -1   2      446.45      467.79     39.58 o
  -9  -1   2      388.09      346.52     33.68 o
  -8  -1   2     3540.08     3376.61     83.68 o
  -7  -1   2     2965.70     3286.35     75.98 o
  -6  -1   2      655.72      618.15     32.40 o
  -5  -1   2     3661.48     3735.30     65.67 o
  -4  -1   2     2381.71     2243.22     45.46 o
  -3  -1   2     2893.62     2969.46     44.53 o
  -2  -1   2      210.00      248.62      8.47 o
  -1  -1   2     4887.69     4720.98    173.49 o
   0  -1   2    53233.27    40610.64    429.96 o
   1  -1   2    15638.42    17240.58     79.52 o
   2  -1   2    13849.20    14920.27    414.54 o
   3  -1   2     1898.14     2025.98     37.36 o
   4  -1   2      994.37      903.13     30.03 o
   5  -1   2      217.83      168.57     19.74 o
   6  -1   2       10.82       24.36     14.13 o
   7  -1   2      390.09      371.27     28.30 o
   8  -1   2     1670.52     1574.99     58.33 o
   9  -1   2     3605.88     3588.38     93.14 o
  10  -1   2     1241.60     1124.28     58.62 o
  11  -1   2      395.95      421.19     44.56 o
 -11   0   2        0.97        3.84     27.48 o
 -10   0   2      399.17      409.28     40.69 o
  -9   0   2      673.07      700.26     46.05 o
  -8   0   2     3100.61     2911.28     78.04 o
  -7   0   2     3735.56     3793.21     80.94 o
  -6   0   2       19.72       18.39     17.12 o
  -5   0   2     2250.91     2176.83     50.39 o
  -4   0   2      144.56      118.95     15.13 o
  -3   0   2     2192.36     2310.04     39.91 o
  -2   0   2      771.19      862.02     15.50 o
  -1   0   2    34175.88    35405.45    421.64 o
   0   0   2    22441.90    22261.32   1262.22 o
   1   0   2     4370.85     4555.98     27.27 o
   2   0   2      507.52      462.88     16.36 o
   3   0   2      291.19      250.72     15.98 o
   4   0   2     1250.13     1334.62     36.11 o
   5   0   2      111.81      122.37     17.12 o
   6   0   2      665.98      668.42     33.02 o
   7   0   2      756.79      679.25     37.83 o
   8   0   2     2416.19     2395.64     71.70 o
   9   0   2     2763.87     2848.91     85.92 o
  10   0   2      889.81      853.66     54.40 o
  11   0   2       64.06      126.44     32.96 o
 -11   1   2        2.11        4.43     27.12 o
 -10   1   2      598.83      711.45     47.68 o
  -9   1   2     2279.56     2339.43     75.89 o
  -8   1   2     2417.76     2168.26     66.98 o
  -7   1   2     2943.75     2964.36     72.43 o
  -6   1   2       17.41       13.79     15.49 o
  -5   1   2        9.30        2.25     13.98 o
  -4   1   2     1781.83     1873.03     42.60 o
  -3   1   2       25.40       12.61     10.07 o
  -2   1   2     4873.43     5194.27     53.00 o
  -1   1   2    10639.44    11396.75     47.81 o
   0   1   2     3659.58     3754.37     38.93 o
   1   1   2     2643.89     2858.90     16.36 o
   2   1   2     1909.88     2003.27     34.92 o
   3   1   2       65.49       36.18     11.19 o
   4   1   2       34.82       21.72     11.16 o
   5   1   2       16.45       23.69     12.59 o
   6   1   2     1032.88     1071.67     42.52 o
   7   1   2     2136.62     2039.20     61.17 o
   8   1   2     3529.23     3576.74     87.05 o
   9   1   2     3080.74     3329.65     91.29 o
  10   1   2      338.92      337.86     40.31 o
  11   1   2       61.82      106.78     33.06 o
 -11   2   2      177.26      165.14     30.09 o
 -10   2   2     1793.38     1870.39     75.77 o
  -9   2   2     1491.81     1476.52     62.04 o
  -8   2   2     2023.68     1963.15     64.84 o
  -7   2   2       99.37       63.86     20.42 o
  -6   2   2      442.63      356.32     27.25 o
  -5   2   2      958.66      892.80     35.78 o
  -4   2   2       91.01       64.15     12.00 o
  -3   2   2     1288.78     1320.53     34.21 o
  -2   2   2     6483.39     6577.00     65.46 o
  -1   2   2     5159.06     5376.57     27.40 o
   0   2   2    20857.96    21724.20    103.75 o
   1   2   2    16061.45    18170.10    209.96 o
   2   2   2      312.92      255.98      7.78 o
   3   2   2      123.72      156.78     15.82 o
   4   2   2      163.28      124.31     15.71 o
   5   2   2      705.10      635.37     32.58 o
   6   2   2       24.08       33.82     15.89 o
   7   2   2     2724.98     2578.07     71.53 o
   8   2   2     2325.06     2630.61     78.84 o
   9   2   2      954.72     1035.17     54.91 o
  10   2   2      120.10      116.72     29.14 o
 -11   3   2      104.05      136.12     36.16 o
 -10   3   2     1393.09     1406.54     67.38 o
  -9   3   2     1610.54     1621.41     66.10 o
  -8   3   2     2273.41     2269.89     70.50 o
  -7   3   2        2.36      -16.64     16.64 o
  -6   3   2     1337.25     1284.24     46.49 o
  -5   3   2      959.95      970.12     38.22 o
  -4   3   2      937.57      980.41     34.59 o
  -3   3   2       99.49       61.11     13.12 o
  -2   3   2     2083.54     2094.15     41.68 o
  -1   3   2     3350.91     3570.94     24.11 o
   0   3   2    20563.69    21190.14    120.73 o
   1   3   2     5746.57     6007.65     75.60 o
   2   3   2     2476.75     2421.29     17.80 o
   3   3   2     3590.42     3815.75     63.40 o
   4   3   2     2678.33     2711.77     58.10 o
   5   3   2     1780.19     1857.06     53.05 o
   6   3   2        2.14      -19.32     19.32 o
   7   3   2     1927.85     1907.54     63.03 o
   8   3   2      652.45      640.29     44.09 o
   9   3   2      122.99      104.84     27.56 o
  10   3   2      211.81      207.48     32.98 o
 -11   4   2      229.16      259.40     35.13 o
 -10   4   2     1149.70     1114.41     62.64 o
  -9   4   2     1338.50     1374.05     64.51 o
  -8   4   2       51.56       36.42     22.25 o
  -7   4   2      186.16      211.85     30.15 o
  -6   4   2     1760.88     1644.08     53.35 o
  -5   4   2     1595.68     1585.33     49.36 o
  -4   4   2     1816.28     1815.26     34.52 o
  -3   4   2     1210.88     1275.83     40.60 o
  -2   4   2     2639.51     2753.31     51.90 o
  -1   4   2     3682.95     3573.82     57.34 o
   0   4   2    11203.89    11540.72    100.22 o
   1   4   2     1265.57     1243.70     12.59 o
   2   4   2     5166.57     5579.55     75.98 o
   3   4   2     5346.62     5495.17     42.34 o
   4   4   2     1746.97     1666.24     29.15 o
   5   4   2      657.69      700.51     37.33 o
   6   4   2      715.64      701.07     37.99 o
   7   4   2      686.93      711.79     44.96 o
   8   4   2     1283.42     1281.85     59.89 o
   9   4   2       13.14       13.14     24.88 o
  10   4   2      563.93      652.71     49.86 o
 -11   5   2      331.17      257.81     43.65 o
 -10   5   2      463.66      468.14     45.76 o
  -9   5   2      289.44      273.63     36.60 o
  -8   5   2       31.26       -8.94     24.02 o
  -7   5   2     1129.22     1152.78     51.55 o
  -6   5   2      422.98      392.99     31.68 o
  -5   5   2     1154.74     1089.40     43.43 o
  -4   5   2      527.31      522.18     40.76 o
  -3   5   2      266.80      261.99     22.18 o
  -2   5   2     3993.92     4203.55     69.52 o
  -1   5   2    12334.88    13783.49    251.35 o
   0   5   2     2119.97     2243.91     49.87 o
   1   5   2       41.33       39.88      3.17 o
   2   5   2      709.73      609.10     28.84 o
   3   5   2     7309.70     7664.21    101.78 o
   4   5   2      926.27      800.89     37.64 o
   5   5   2      199.73      206.99     23.54 o
   6   5   2      922.76      843.47     42.42 o
   7   5   2      977.85     1024.92     53.02 o
   8   5   2      311.61      293.02     34.71 o
   9   5   2      302.02      272.06     35.48 o
 -10   6   2       64.19       69.54     29.11 o
  -9   6   2      322.00      319.81     38.32 o
  -8   6   2      195.14      230.23     30.06 o
  -7   6   2     3660.15     3755.52     90.49 o
  -6   6   2     1715.77     1669.04     58.79 o
  -5   6   2     1462.42     1448.25     52.68 o
  -4   6   2     1181.12      987.15     39.06 o
  -3   6   2     1498.96     1448.37     47.26 o
  -2   6   2     2953.25     2966.22     29.39 o
  -1   6   2      153.99      155.46     10.64 o
   0   6   2     4887.98     5223.37     81.79 o
   1   6   2      574.93      516.98     26.56 o
   2   6   2    10992.68    11730.34    126.96 o
   3   6   2     7369.35     8162.85    111.44 o
   4   6   2      304.03      271.42     27.41 o
   5   6   2      789.34      742.48     40.03 o
   6   6   2      686.41      760.73     43.90 o
   7   6   2       85.32       93.37     28.79 o
   8   6   2        9.40       23.27     28.86 o
   9   6   2      486.32      500.05     42.45 o
 -10   7   2       13.55      -13.21     33.81 o
  -9   7   2      102.14       67.49     29.10 o
  -8   7   2     1090.48     1126.83     56.75 o
  -7   7   2     2774.98     3109.05     86.67 o
  -6   7   2     2540.66     2618.64     75.85 o
  -5   7   2     3903.93     4224.15     90.18 o
  -4   7   2        0.53       -1.06     17.09 o
  -3   7   2     1322.59     1126.03     45.01 o
  -2   7   2      158.54      125.10     20.06 o
  -1   7   2     3438.28     3568.38     40.81 o
   0   7   2      541.48      531.81     17.61 o
   1   7   2     7667.78     8172.94    289.05 o
   2   7   2     6969.19     7593.44    188.39 o
   3   7   2     1093.14     1203.67     48.68 o
   4   7   2      191.84      163.77     24.74 o
   5   7   2       69.95       95.57     21.78 o
   6   7   2      284.90      309.34     33.58 o
   7   7   2       24.85       25.04     22.43 o
   8   7   2      204.28      227.23     34.15 o
 -10   8   2       27.47       18.02     35.36 o
  -9   8   2      140.16       92.74     31.18 o
  -8   8   2      853.96      932.71     54.35 o
  -7   8   2     1908.83     2086.27     74.13 o
  -6   8   2     1674.57     1798.32     67.97 o
  -5   8   2      226.68      190.92     27.20 o
  -4   8   2      480.49      483.78     36.28 o
  -3   8   2      270.80      236.31     27.03 o
  -2   8   2      704.10      597.18     17.68 o
  -1   8   2      115.51      122.66     13.51 o
   0   8   2     4382.88     4585.15     74.47 o
   1   8   2     5519.22     5949.33     91.77 o
   2   8   2     1391.26     1433.44     30.15 o
   3   8   2      615.62      669.74     38.97 o
   4   8   2        4.66      -13.48     17.45 o
   5   8   2     1123.61     1255.06     57.27 o
   6   8   2      216.70      220.36     28.57 o
   7   8   2       46.10       51.13     28.57 o
   8   8   2       26.56       31.57     32.92 o
  -9   9   2      663.77      754.88     56.58 o
  -8   9   2     1003.49     1230.84     63.88 o
  -7   9   2      575.80      721.95     48.43 o
  -6   9   2        1.57      -16.24     18.87 o
  -5   9   2       38.67       28.99     24.81 o
  -4   9   2     1358.09     1307.58     56.70 o
  -3   9   2     1291.81     1243.11     54.17 o
  -2   9   2      227.64      175.36     12.24 o
  -1   9   2     1701.15     1678.65     33.19 o
   0   9   2     2803.34     2968.07     43.77 o
   1   9   2     1330.49     1378.74     48.70 o
   2   9   2      912.92      892.83     44.41 o
   3   9   2      809.93      776.62     44.79 o
   4   9   2      477.26      422.51     34.85 o
   5   9   2      146.82      162.01     27.79 o
   6   9   2      548.33      596.58     45.83 o
   7   9   2       33.63        2.87     33.12 o
  -8  10   2      391.87      399.79     41.48 o
  -7  10   2      201.18      253.32     36.35 o
  -6  10   2      257.35      265.89     32.94 o
  -5  10   2      157.00      164.72     32.14 o
  -4  10   2      754.40      715.96     46.88 o
  -3  10   2      186.57      227.25     31.59 o
  -2  10   2      248.85      200.00     26.48 o
  -1  10   2      970.45      930.48     23.37 o
   0  10   2      379.31      335.14     24.97 o
   1  10   2      685.81      685.67     45.43 o
   2  10   2     1910.97     1976.59     69.03 o
   3  10   2      960.04      952.32     51.79 o
   4  10   2      918.05      876.84     50.31 o
   5  10   2      157.69      152.90     27.78 o
   6  10   2      350.62      344.54     40.57 o
  -8  11   2      154.99      180.56     36.97 o
  -7  11   2      304.57      358.10     40.12 o
  -6  11   2      305.89      334.71     37.45 o
  -5  11   2      390.20      328.39     36.94 o
  -4  11   2      752.94      909.89     52.39 o
  -3  11   2      440.44      450.03     40.88 o
  -2  11   2       18.64       29.05     14.57 o
  -1  11   2       70.64       24.69     30.28 o
   0  11   2      103.05       97.63     24.01 o
   1  11   2      780.37      778.41     46.45 o
   2  11   2      298.41      270.03     34.41 o
   3  11   2      286.15      348.09     35.51 o
   4  11   2     1027.06     1040.37     55.50 o
   5  11   2      203.76      198.09     33.12 o
  -7  12   2      202.56      191.52     33.93 o
  -6  12   2      602.55      646.79     50.17 o
  -5  12   2      530.03      533.67     46.54 o
  -4  12   2      353.92      437.76     40.62 o
  -3  12   2      251.92      225.07     37.25 o
  -2  12   2      102.30       95.03     29.19 o
  -1  12   2      190.50      237.56     35.13 o
   0  12   2      300.67      277.53     36.15 o
   1  12   2      310.12      292.47     36.38 o
   2  12   2       17.85       -3.58     30.53 o
   3  12   2      381.08      390.57     41.31 o
   4  12   2      498.72      485.55     45.27 o
  -5  13   2      164.10      126.57     31.38 o
  -4  13   2       54.30       91.11     33.50 o
  -3  13   2      135.59      166.13     38.29 o
  -2  13   2      174.00      134.54     36.21 o
  -1  13   2        4.32      -14.87     27.77 o
   0  13   2      480.79      524.39     47.25 o
   1  13   2      175.37      228.85     36.99 o
   2  13   2       44.10        1.96     30.69 o
  -2  14   2        5.56       18.01     34.98 o
   0 -15   3       69.26       52.35     30.72 o
   1 -15   3      619.88      608.92     48.58 o
   2 -15   3      792.25      691.00     51.99 o
   3 -15   3      203.39      215.72     23.26 o
  -3 -14   3      187.48      157.60     31.09 o
  -2 -14   3        3.09       22.94     21.02 o
  -1 -14   3       17.64       15.28     19.62 o
   0 -14   3      599.50      575.14     38.39 o
   1 -14   3     2504.15     2850.99     87.70 o
   2 -14   3     1042.17     1117.39     38.34 o
   3 -14   3       52.51       44.24     19.33 o
   4 -14   3        5.12      -22.38     25.32 o
   5 -14   3       25.73      -13.26     23.32 o
  -4 -13   3       79.28       51.10     21.10 o
  -3 -13   3       71.63       40.91     19.34 o
  -2 -13   3      259.07      214.89     22.94 o
  -1 -13   3     1210.96     1251.56     79.65 o
   0 -13   3     1920.27     1988.93     43.68 o
   1 -13   3     1292.20     1243.88     44.01 o
   2 -13   3      111.60      100.83     21.53 o
   3 -13   3      113.74      106.44     18.63 o
   4 -13   3      165.42      147.35     19.70 o
   5 -13   3       59.12       96.80     19.60 o
   6 -13   3        0.04       10.38     20.40 o
   7 -13   3        6.61       -0.74     30.63 o
  -5 -12   3       20.12       29.29     28.46 o
  -4 -12   3      188.77      170.94     28.83 o
  -3 -12   3      616.82      551.34     36.56 o
  -2 -12   3       37.10       28.33     15.65 o
  -1 -12   3     3319.76     3371.60     77.61 o
   0 -12   3     1979.63     1960.13     35.37 o
   1 -12   3      380.57      347.94     22.22 o
   2 -12   3      408.31      386.63     17.29 o
   3 -12   3       91.83       58.97     15.59 o
   4 -12   3       21.71       21.71     15.89 o
   5 -12   3       73.18       77.91     18.26 o
   6 -12   3       47.11       87.62     26.32 o
   7 -12   3       29.03       34.49     30.12 o
   8 -12   3      732.84      783.69     53.94 o
  -6 -11   3       21.24       -8.09     27.10 o
  -5 -11   3      903.57      889.56     52.30 o
  -4 -11   3     1074.37     1123.58     51.96 o
  -3 -11   3      281.75      237.47     51.88 o
  -2 -11   3     1192.66     1107.90     26.32 o
  -1 -11   3     2672.16     2764.55     44.74 o
   0 -11   3     2624.44     2648.39     54.09 o
   1 -11   3      113.37       86.13     11.12 o
   2 -11   3        7.85        8.26      9.70 o
   3 -11   3       41.30       28.54     13.32 o
   4 -11   3      803.13      683.05     39.00 o
   5 -11   3     1641.67     1649.68     61.87 o
   6 -11   3        8.46       21.57     24.22 o
   7 -11   3      639.41      725.87     46.62 o
   8 -11   3     1576.79     1795.19     73.28 o
  -7 -10   3       67.89       48.54     31.34 o
  -6 -10   3      867.26      803.64     48.79 o
  -5 -10   3     3144.31     3367.86     88.56 o
  -4 -10   3     1105.78     1083.96     49.75 o
  -3 -10   3       13.45        8.32     17.28 o
  -2 -10   3     2455.33     2508.46     48.04 o
  -1 -10   3      452.93      414.17     20.76 o
   0 -10   3       58.21       48.38      9.06 o
   1 -10   3      191.42      174.33     12.12 o
   2 -10   3     1516.78     1482.35     37.17 o
   3 -10   3     2671.80     2825.79     84.72 o
   4 -10   3     2287.34     2247.00     64.63 o
   5 -10   3     1657.56     1844.83     62.88 o
   6 -10   3      357.58      410.27     35.90 o
   7 -10   3      947.15     1035.80     55.65 o
   8 -10   3      328.61      337.73     36.16 o
   9 -10   3      124.24      113.52     32.49 o
  -8  -9   3       12.48       33.17     33.40 o
  -7  -9   3      570.12      502.30     36.68 o
  -6  -9   3     2991.95     3368.43     89.96 o
  -5  -9   3     2899.32     3303.16     83.71 o
  -4  -9   3      425.27      440.85     32.19 o
  -3  -9   3     1703.90     1511.56     51.42 o
  -2  -9   3      954.24      778.77     23.49 o
  -1  -9   3       72.75       61.55      9.06 o
   0  -9   3       24.02       26.06      7.52 o
   1  -9   3     1994.17     2041.57     46.22 o
   2  -9   3     3339.34     3342.28     57.77 o
   3  -9   3     3044.55     3092.06    103.33 o
   4  -9   3     4759.38     4641.82     87.87 o
   5  -9   3        1.35      -15.70     19.69 o
   6  -9   3      376.14      367.25     34.28 o
   7  -9   3       49.97       38.55     21.41 o
   8  -9   3       18.99      -25.78     25.78 o
   9  -9   3        0.68      -26.75     26.75 o
  -9  -8   3        7.29      -12.43     29.44 o
  -8  -8   3      574.59      557.61     44.48 o
  -7  -8   3     1997.89     2011.72     70.58 o
  -6  -8   3     1101.27     1098.36     50.33 o
  -5  -8   3      226.91      259.58     24.41 o
  -4  -8   3      524.84      516.02     32.04 o
  -3  -8   3       10.62       11.73     14.14 o
  -2  -8   3       48.37       33.92     13.05 o
  -1  -8   3      335.04      327.17     16.41 o
   0  -8   3      769.44      691.66     17.39 o
   1  -8   3     2799.80     2778.72     81.02 o
   2  -8   3     9467.02    10060.29     79.93 o
   3  -8   3     5462.52     5559.97     85.64 o
   4  -8   3      374.82      258.01     24.72 o
   5  -8   3      365.50      317.58     28.18 o
   6  -8   3       41.20       44.33     20.21 o
   7  -8   3      351.40      341.05     32.40 o
   8  -8   3       30.79       45.50     23.23 o
   9  -8   3      342.47      369.37     37.73 o
  10  -8   3      512.78      578.32     48.18 o
  -9  -7   3       92.79       72.30     32.36 o
  -8  -7   3     1860.95     1815.49     70.96 o
  -7  -7   3     2393.48     2374.75     75.71 o
  -6  -7   3      139.88       95.30     22.62 o
  -5  -7   3     2154.75     2290.84     64.06 o
  -4  -7   3      801.15      806.18    130.05 o
  -3  -7   3     1698.54     1859.03    105.98 o
  -2  -7   3      324.86      336.81     19.87 o
  -1  -7   3      813.77      783.19     23.91 o
   0  -7   3       77.85       51.23      7.16 o
   1  -7   3     1786.77     1687.87     24.30 o
   2  -7   3     8107.73     8502.37     68.81 o
   3  -7   3     3108.38     3105.24     59.85 o
   4  -7   3       48.84       81.56     11.07 o
   5  -7   3      212.32      193.07     13.75 o
   6  -7   3      501.15      503.46     18.89 o
   7  -7   3       31.76       29.16     21.17 o
   8  -7   3      294.55      306.17     34.25 o
   9  -7   3      776.84      797.19     48.10 o
  10  -7   3      462.68      473.93     45.14 o
  -9  -6   3      375.82      351.11     37.15 o
  -8  -6   3     1032.36      956.45     52.33 o
  -7  -6   3     1229.72     1120.49     50.46 o
  -6  -6   3     1837.02     1772.07     58.48 o
  -5  -6   3     5203.73     5879.76     66.00 o
  -4  -6   3     5034.59     5497.63     70.76 o
  -3  -6   3       37.60       35.44      8.99 o
  -2  -6   3      148.11      137.40     13.80 o
  -1  -6   3       55.76       41.78      6.49 o
   0  -6   3     1041.75     1024.96     19.09 o
   1  -6   3      969.49      842.93     23.46 o
   2  -6   3     4991.98     4791.78    103.47 o
   3  -6   3     1507.50     1625.57     45.54 o
   4  -6   3        4.00        3.92      5.93 o
   5  -6   3     4510.36     5238.21    204.40 o
   6  -6   3      495.13      529.44     19.80 o
   7  -6   3      102.08       92.69     20.54 o
   8  -6   3       77.79       73.62     25.46 o
   9  -6   3      697.36      750.00     49.15 o
  10  -6   3      550.45      628.35     48.39 o
 -10  -5   3       64.43       83.22     33.37 o
  -9  -5   3      129.10      155.08     28.99 o
  -8  -5   3       88.24       78.82     24.80 o
  -7  -5   3     2468.17     2393.77     69.83 o
  -6  -5   3     3750.87     4024.07     82.70 o
  -5  -5   3     2254.96     2476.57     59.95 o
  -4  -5   3     1819.32     2024.78    118.78 o
  -3  -5   3       35.41       48.52      5.97 o
  -2  -5   3     3100.10     3312.77     27.35 o
  -1  -5   3     1252.37     1153.92     19.06 o
   0  -5   3     1927.53     1916.93     26.04 o
   1  -5   3     7349.39     7632.95     59.16 o
   2  -5   3     3494.00     3368.46     44.88 o
   3  -5   3     1247.10     1229.96     21.11 o
   4  -5   3      990.75      963.08     20.77 o
   5  -5   3     2229.87     2266.06     54.35 o
   6  -5   3      400.57      401.02     29.73 o
   7  -5   3       71.29       46.99     20.58 o
   8  -5   3      752.13      646.97     41.26 o
   9  -5   3      433.26      428.58     38.49 o
  10  -5   3      347.74      382.11     40.79 o
  11  -5   3      908.61     1010.92     59.30 o
 -10  -4   3       20.40       40.92     28.09 o
  -9  -4   3       54.16       65.20     28.50 o
  -8  -4   3     1120.89     1128.88     51.51 o
  -7  -4   3     3508.82     3419.51     81.40 o
  -6  -4   3     2768.67     2749.44     66.87 o
  -5  -4   3       60.88       51.31     12.50 o
  -4  -4   3     4666.99     5362.47     76.00 o
  -3  -4   3      143.46       96.86     11.32 o
  -2  -4   3     5229.06     5615.06     38.16 o
  -1  -4   3      387.05      409.73      7.67 o
   0  -4   3     3960.75     4119.76     23.32 o
   1  -4   3     4492.55     4651.07     36.65 o
   2  -4   3     5471.05     5605.66     51.00 o
   3  -4   3     1286.93     1238.16     38.17 o
   4  -4   3     9180.78     9911.44     97.09 o
   5  -4   3     1108.82     1060.16     37.24 o
   6  -4   3     1063.80      969.47     40.11 o
   7  -4   3      463.00      457.45     34.14 o
   8  -4   3        2.44      -18.81     18.81 o
   9  -4   3      760.41      763.68     46.78 o
  10  -4   3      495.33      554.38     45.43 o
  11  -4   3      346.68      332.56     42.51 o
 -10  -3   3      147.99      136.80     28.86 o
  -9  -3   3      140.10      150.52     28.91 o
  -8  -3   3     2515.34     2733.92     76.28 o
  -7  -3   3     1825.97     1875.33     59.37 o
  -6  -3   3      571.66      429.02     28.79 o
  -5  -3   3      507.28      469.41     25.91 o
  -4  -3   3       18.85        6.17      9.88 o
  -3  -3   3      295.95      215.24     15.53 o
  -2  -3   3     3748.22     4000.98     61.72 o
  -1  -3   3     4691.81     5142.13     32.80 o
   0  -3   3     2291.00     2300.35     16.40 o
   1  -3   3     6625.59     6687.81     25.24 o
   2  -3   3    14292.31    14752.12    174.01 o
   3  -3   3    17531.45    18968.06    113.79 o
   4  -3   3     6388.26     6768.46     78.33 o
   5  -3   3     1032.08      926.25     34.59 o
   6  -3   3     1578.23     1471.12     48.18 o
   7  -3   3     1012.83     1065.14     44.82 o
   8  -3   3       79.28       53.03     18.59 o
   9  -3   3      745.36      721.80     45.10 o
  10  -3   3      382.93      398.58     41.07 o
  11  -3   3       74.09       71.77     29.53 o
 -11  -2   3      543.04      535.77     49.83 o
 -10  -2   3       68.56       83.69     29.17 o
  -9  -2   3      369.91      326.39     33.11 o
  -8  -2   3     1680.74     1599.73     60.06 o
  -7  -2   3      535.87      568.74     35.65 o
  -6  -2   3       63.21       48.79     16.76 o
  -5  -2   3     1199.25     1138.45     37.24 o
  -4  -2   3     4953.96     4863.17     66.93 o
  -3  -2   3    21040.90    23314.69    125.12 o
  -2  -2   3     1706.81     1788.30     69.76 o
  -1  -2   3    13014.35    14758.36    162.66 o
   0  -2   3       14.20       19.94      2.50 o
   1  -2   3    12082.06    13383.90    128.38 o
   2  -2   3      323.77      333.84     10.13 o
   3  -2   3     3790.94     3902.71     50.47 o
   4  -2   3      473.04      374.14     20.73 o
   5  -2   3     7503.15     7374.81     91.06 o
   6  -2   3     5260.91     5195.42     85.45 o
   7  -2   3      150.67      119.26     20.98 o
   8  -2   3      106.53       48.55     20.22 o
   9  -2   3      642.77      602.64     45.25 o
  10  -2   3       30.78       11.35     27.86 o
  11  -2   3       59.21       38.20     32.85 o
 -11  -1   3      431.09      426.71     43.26 o
 -10  -1   3       28.00       39.05     24.05 o
  -9  -1   3      218.68      218.18     30.18 o
  -8  -1   3      229.88      217.79     27.83 o
  -7  -1   3       67.18       36.29     21.72 o
  -6  -1   3     3101.19     3166.55     67.11 o
  -5  -1   3     8090.94     8081.13     95.45 o
  -4  -1   3    19559.78    21111.62    136.15 o
  -3  -1   3     1716.29     1719.72     34.41 o
  -2  -1   3     1869.21     2027.44     21.33 o
  -1  -1   3     1446.97     1489.41     19.57 o
   0  -1   3       78.28       72.32      2.69 o
   1  -1   3     4817.33     5237.76     41.93 o
   2  -1   3       10.01        7.55      4.47 o
   3  -1   3     2170.49     1987.94     37.29 o
   4  -1   3     6426.53     6234.20     75.68 o
   5  -1   3     7875.10     7727.70     94.42 o
   6  -1   3      190.97      190.25     20.44 o
   7  -1   3      821.31      758.93     39.80 o
   8  -1   3      121.47      109.63     23.91 o
   9  -1   3      297.54      218.69     31.52 o
  10  -1   3       77.87       76.39     32.24 o
  11  -1   3      962.05     1111.71     64.43 o
 -11   0   3        0.73      -15.23     33.24 o
 -10   0   3      461.62      401.92     39.65 o
  -9   0   3       57.91       23.12     23.29 o
  -8   0   3      700.62      643.28     40.20 o
  -7   0   3      613.53      570.00     35.34 o
  -6   0   3    11410.13    11695.66    127.41 o
  -5   0   3     5622.09     5733.87     81.28 o
  -4   0   3     9178.88    10045.82     95.33 o
  -3   0   3       14.14        8.13      9.08 o
  -2   0   3        4.77       12.31      7.52 o
  -1   0   3     5544.38     6121.89     64.88 o
   0   0   3     4219.35     4392.08     20.93 o
   1   0   3       22.48       23.18      2.18 o
   2   0   3      694.01      631.48     19.94 o
   3   0   3     3028.31     2943.78     46.75 o
   4   0   3     5561.33     5679.86     73.57 o
   5   0   3     3750.07     3877.57     68.15 o
   6   0   3        9.18        2.09     13.87 o
   7   0   3      520.71      518.26     34.20 o
   8   0   3     1125.72     1046.50     49.04 o
   9   0   3       66.86       46.35     25.08 o
  10   0   3     1240.48     1161.35     61.40 o
  11   0   3      616.79      538.57     46.91 o
 -11   1   3       16.09      -32.40     32.40 o
 -10   1   3      203.34      201.44     33.55 o
  -9   1   3       40.65       13.83     26.20 o
  -8   1   3        4.82       -4.84     21.59 o
  -7   1   3     5017.60     5152.57     94.89 o
  -6   1   3     3628.47     3627.63     73.34 o
  -5   1   3     2046.38     2065.61     50.92 o
  -4   1   3     4882.59     5111.56     70.38 o
  -3   1   3      898.10      790.10     26.12 o
  -2   1   3     9289.23     9325.38     74.61 o
  -1   1   3    15896.44    17099.60     38.36 o
   0   1   3     3873.65     4115.24     27.17 o
   1   1   3     2901.35     3101.65     19.07 o
   2   1   3     1586.26     1744.48     16.64 o
   3   1   3     2646.47     2853.03     49.58 o
   4   1   3     3274.90     3611.04     62.73 o
   5   1   3     1877.23     1909.97     51.01 o
   6   1   3     3511.24     3266.70     71.90 o
   7   1   3     2376.24     2467.85     68.84 o
   8   1   3       29.00       13.59     21.97 o
   9   1   3        8.67        6.51     25.67 o
  10   1   3      440.63      446.23     40.68 o
 -11   2   3     1248.26     1257.36     67.96 o
 -10   2   3      872.68      923.29     56.80 o
  -9   2   3      307.40      289.12     35.42 o
  -8   2   3      595.20      599.54     41.22 o
  -7   2   3      165.88      128.38     23.07 o
  -6   2   3      188.95      155.72     22.64 o
  -5   2   3     2287.58     2301.29     54.83 o
  -4   2   3     3450.16     3434.18     60.44 o
  -3   2   3     4503.36     4624.26     45.38 o
  -2   2   3     3105.81     3399.43     27.61 o
  -1   2   3     6600.98     7074.87     46.89 o
   0   2   3      397.48      447.97     19.26 o
   1   2   3     3088.79     3385.46     30.65 o
   2   2   3     3602.90     3807.15     89.90 o
   3   2   3     6434.08     6763.09     44.11 o
   4   2   3     2468.71     2542.79     54.98 o
   5   2   3     5427.35     5757.80     89.68 o
   6   2   3     4588.23     4737.41     89.33 o
   7   2   3      267.48      256.97     28.38 o
   8   2   3       10.84       30.56     22.33 o
   9   2   3       89.91       98.72     28.94 o
  10   2   3       15.75       53.23     30.06 o
 -11   3   3     1225.47     1178.94     64.81 o
 -10   3   3      162.86      153.42     34.60 o
  -9   3   3      150.85      135.76     32.49 o
  -8   3   3       85.32       91.49     23.32 o
  -7   3   3      180.40      131.88     23.06 o
  -6   3   3       99.42       63.95     18.84 o
  -5   3   3     4018.92     3950.49     74.19 o
  -4   3   3     1327.98     1165.01     38.49 o
  -3   3   3     1680.91     1629.51     40.98 o
  -2   3   3      362.66      340.34     23.36 o
  -1   3   3      281.41      243.79      8.62 o
   0   3   3      798.58      845.37     27.85 o
   1   3   3     1622.29     1582.41     18.56 o
   2   3   3     1090.65     1128.84     41.78 o
   3   3   3     2068.33     2190.00     31.01 o
   4   3   3     2026.95     2038.40     52.35 o
   5   3   3     5654.27     5977.14     95.24 o
   6   3   3     2269.49     2266.07     64.92 o
   7   3   3       31.38       24.02     18.55 o
   8   3   3      215.57      228.61     30.39 o
   9   3   3       63.24       31.49     24.61 o
  10   3   3       37.84      -22.47     33.88 o
 -11   4   3      165.37      178.78     34.14 o
 -10   4   3        3.22      -26.36     26.36 o
  -9   4   3       94.98       87.69     27.30 o
  -8   4   3      346.32      288.17     33.44 o
  -7   4   3       12.02        0.24     17.53 o
  -6   4   3      527.40      472.54     33.02 o
  -5   4   3     4869.06     4927.65     86.07 o
  -4   4   3     2366.68     2139.02     54.76 o
  -3   4   3     2826.12     3045.53     60.33 o
  -2   4   3      503.80      398.39     23.27 o
  -1   4   3     5564.67     6078.04     67.97 o
   0   4   3      119.06      107.23     16.36 o
   1   4   3     1169.21     1150.71     14.07 o
   2   4   3      197.40      192.55     17.64 o
   3   4   3      623.61      607.23     21.46 o
   4   4   3     1972.47     1758.54     18.50 o
   5   4   3     3132.01     3268.66     74.99 o
   6   4   3      261.82      263.15     27.24 o
   7   4   3      145.18      128.75     27.75 o
   8   4   3      711.92      705.52     46.01 o
   9   4   3      417.40      344.10     36.42 o
  10   4   3       20.22       -3.79     35.86 o
 -10   5   3       95.02      138.32     32.11 o
  -9   5   3      508.34      460.13     41.32 o
  -8   5   3      462.47      396.52     38.89 o
  -7   5   3      638.04      561.85     39.25 o
  -6   5   3     2576.36     2606.28     71.01 o
  -5   5   3     2549.81     2467.92     65.77 o
  -4   5   3     2472.25     2463.97     19.47 o
  -3   5   3     4182.98     4497.83     77.82 o
  -2   5   3     2510.87     2378.57     55.27 o
  -1   5   3     3869.73     3873.58     68.83 o
   0   5   3       59.57       74.24     17.33 o
   1   5   3      583.12      480.33     11.97 o
   2   5   3       62.52       52.31     14.07 o
   3   5   3     2269.88     2289.60     59.45 o
   4   5   3     2512.55     2483.18     64.95 o
   5   5   3     1705.74     1644.02     56.47 o
   6   5   3       60.58       49.48     22.40 o
   7   5   3     3145.57     3476.96     90.58 o
   8   5   3     1478.00     1590.10     67.62 o
   9   5   3      127.45      129.34     32.95 o
 -10   6   3      960.12      945.79     59.81 o
  -9   6   3      756.08      698.42     52.92 o
  -8   6   3       73.93       76.41     26.56 o
  -7   6   3     1952.68     1992.43     69.27 o
  -6   6   3     1150.23     1120.02     52.17 o
  -5   6   3     1241.83     1246.29     50.13 o
  -4   6   3     2153.54     2355.68     63.36 o
  -3   6   3      921.10      901.10     40.28 o
  -2   6   3     2011.81     2042.78     37.64 o
  -1   6   3     1508.48     1505.56     47.73 o
   0   6   3     3285.09     3513.63     70.71 o
   1   6   3      258.03      219.46      6.95 o
   2   6   3      216.86      172.30     21.10 o
   3   6   3     3361.10     3605.31     77.45 o
   4   6   3     1611.33     1650.73     57.66 o
   5   6   3       10.73       20.45     19.53 o
   6   6   3     2838.38     3006.34     84.69 o
   7   6   3     2417.94     2339.43     78.97 o
   8   6   3      659.50      695.43     48.02 o
   9   6   3       22.79      -19.11     33.35 o
 -10   7   3     1312.09     1347.23     72.92 o
  -9   7   3       13.78        5.63     30.12 o
  -8   7   3      166.89      160.26     30.10 o
  -7   7   3       69.64       87.90     26.61 o
  -6   7   3       62.05       51.10     26.84 o
  -5   7   3       23.12       22.02     22.77 o
  -4   7   3     1116.69     1226.97     50.44 o
  -3   7   3     3117.49     2958.93     72.84 o
  -2   7   3     2583.32     2495.43     51.50 o
  -1   7   3     1818.56     1869.43     29.46 o
   0   7   3     1293.96     1228.30     46.21 o
   1   7   3      118.39       88.84      5.39 o
   2   7   3      515.20      476.49     32.58 o
   3   7   3        4.63       10.37     19.06 o
   4   7   3       22.77       31.66     20.11 o
   5   7   3      381.96      388.28     35.17 o
   6   7   3     4148.58     4727.15    108.47 o
   7   7   3      581.38      706.70     47.07 o
   8   7   3      189.29      169.52     33.11 o
  -9   8   3        4.23       37.84     30.74 o
  -8   8   3       14.74      -28.07     28.07 o
  -7   8   3      283.75      319.79     37.94 o
  -6   8   3       79.73       64.45     26.61 o
  -5   8   3      132.84      122.46     24.96 o
  -4   8   3      433.39      406.90     34.56 o
  -3   8   3     1350.51     1454.79     56.61 o
  -2   8   3      403.86      356.45     25.62 o
  -1   8   3     1540.32     1519.61     64.71 o
   0   8   3      916.13      840.75     39.03 o
   1   8   3       71.77       65.01      8.35 o
   2   8   3       16.56       19.23     17.23 o
   3   8   3      374.83      347.37     29.76 o
   4   8   3     1093.78     1207.65     55.06 o
   5   8   3     1248.57     1498.22     61.80 o
   6   8   3      701.10      699.79     45.77 o
   7   8   3       81.85      123.85     26.56 o
  -9   9   3      177.93      176.66     30.68 o
  -8   9   3      134.76      171.19     36.49 o
  -7   9   3        9.11        9.09     27.40 o
  -6   9   3      460.83      446.39     40.60 o
  -5   9   3       42.80       11.03     25.05 o
  -4   9   3      163.27      159.50     29.35 o
  -3   9   3      792.32      763.54     44.14 o
  -2   9   3     1960.62     1966.04     66.52 o
  -1   9   3     1814.41     1819.86     34.16 o
   0   9   3      513.83      465.93     18.65 o
   1   9   3       82.67       92.87     22.23 o
   2   9   3       20.52       16.65     19.61 o
   3   9   3      329.82      394.25     37.12 o
   4   9   3      284.88      277.82     34.28 o
   5   9   3      222.58      223.30     30.12 o
   6   9   3      186.72      200.03     29.11 o
   7   9   3      781.62      865.95     53.97 o
  -8  10   3       45.25       69.55     32.63 o
  -7  10   3       86.15       65.93     26.87 o
  -6  10   3       83.28       46.19     24.17 o
  -5  10   3       70.10        8.18     26.79 o
  -4  10   3      577.94      624.54     46.68 o
  -3  10   3     1463.23     1655.97     65.63 o
  -2  10   3     3312.91     3828.39     95.23 o
  -1  10   3     1116.79     1106.25     39.60 o
   0  10   3       93.66       75.41     12.76 o
   1  10   3      201.40      237.06     32.15 o
   2  10   3      318.55      297.03     32.12 o
   3  10   3       32.39       46.12     22.12 o
   4  10   3       43.32       53.73     23.14 o
   5  10   3      182.57      244.89     33.98 o
   6  10   3      926.91     1019.73     61.02 o
  -7  11   3       31.46      -32.90     32.90 o
  -6  11   3      165.81      141.29     30.64 o
  -5  11   3       22.60       40.63     26.33 o
  -4  11   3      714.52      783.18     55.15 o
  -3  11   3     1485.76     1611.43     68.76 o
  -2  11   3     1720.34     1914.46     74.32 o
  -1  11   3      111.51      140.61     29.99 o
   0  11   3        0.87      -17.65     24.52 o
   1  11   3      190.30      209.80     34.36 o
   2  11   3      392.99      375.36     39.24 o
   3  11   3       54.19       58.84     25.06 o
   4  11   3      166.98      159.02     32.90 o
   5  11   3      491.91      558.45     44.22 o
  -6  12   3       18.04       -3.07     36.17 o
  -5  12   3      194.38      213.04     35.50 o
  -4  12   3      413.57      425.95     43.15 o
  -3  12   3      569.32      646.90     51.75 o
  -2  12   3      202.81      185.64     33.68 o
  -1  12   3       18.30      -29.17     29.17 o
   0  12   3      164.07      186.44     32.24 o
   1  12   3      253.35      257.51     32.77 o
   2  12   3      198.43      192.98     34.31 o
   3  12   3      152.27      168.72     31.48 o
  -4  13   3      162.19      136.95     33.83 o
  -3  13   3      276.28      278.82     36.07 o
  -2  13   3        3.76        0.20     34.48 o
  -1  13   3      162.73      221.81     34.24 o
   0  13   3      519.66      617.26     49.33 o
   1  13   3      250.25      239.11     41.07 o
   0 -15   4      206.67      133.43     32.85 o
   1 -15   4       36.53       29.31     32.24 o
   2 -15   4      564.51      634.92     31.28 o
   3 -15   4      435.99      430.03     28.24 o
  -3 -14   4      293.81      276.80     24.09 o
  -2 -14   4      622.29      521.15     43.22 o
  -1 -14   4      856.28      838.05     35.52 o
   0 -14   4        2.22       10.59     18.01 o
   1 -14   4      106.99      101.09     14.50 o
   2 -14   4      215.66      187.58     30.55 o
   3 -14   4        0.59       -4.83     18.91 o
   4 -14   4      225.73      171.32     20.83 o
   5 -14   4      623.60      640.38     41.46 o
  -4 -13   4      307.38      251.65     44.50 o
  -3 -13   4     1360.64     1347.64     43.76 o
  -2 -13   4     1197.95     1189.17     40.86 o
  -1 -13   4       32.87       18.32     12.31 o
   0 -13   4      141.60      105.47     13.34 o
   1 -13   4        0.51        5.56     12.33 o
   2 -13   4       48.63       28.79     17.37 o
   3 -13   4       61.83       35.26     16.71 o
   4 -13   4      897.25      934.73     35.37 o
   5 -13   4     1205.53     1224.30     41.99 o
   6 -13   4       86.94      106.52     20.56 o
   7 -13   4       85.55       82.36     21.65 o
  -6 -12   4      156.37      222.09     33.57 o
  -5 -12   4      720.50      665.14     45.38 o
  -4 -12   4     1148.94     1137.46     40.36 o
  -3 -12   4     1042.66     1069.72     37.71 o
  -2 -12   4     1546.66     1506.63     45.45 o
  -1 -12   4      388.26      392.98     18.65 o
   0 -12   4      137.70      107.08     17.73 o
   1 -12   4       35.50       30.07     10.82 o
   2 -12   4       59.04       71.20     14.15 o
   3 -12   4       50.51       37.96     15.27 o
   4 -12   4     1697.35     1755.12     49.09 o
   5 -12   4      440.94      412.19     25.57 o
   6 -12   4      144.86      183.48     23.00 o
   7 -12   4       71.27       41.98     30.16 o
   8 -12   4      759.08      889.91     55.21 o
  -7 -11   4        5.44       -7.77     30.50 o
  -6 -11   4      236.34      203.74     28.13 o
  -5 -11   4     1354.21     1344.38     60.58 o
  -4 -11   4     1493.56     1588.74     62.24 o
  -3 -11   4     1113.87     1113.67     85.38 o
  -2 -11   4      645.35      642.85     28.31 o
  -1 -11   4      510.05      542.83     25.28 o
   0 -11   4        9.82       16.60      9.81 o
   1 -11   4      502.08      467.02     18.20 o
   2 -11   4        3.92      -12.57     12.57 o
   3 -11   4      705.29      586.69     70.58 o
   4 -11   4     1146.17     1141.71     36.15 o
   5 -11   4     1089.98     1132.41     89.69 o
   6 -11   4      906.90     1001.17     50.42 o
   7 -11   4      339.05      348.81     36.90 o
   8 -11   4      493.71      579.99     46.36 o
  -7 -10   4        0.91       -7.64     29.15 o
  -6 -10   4       27.93       24.71     26.02 o
  -5 -10   4     1110.65     1178.03     53.29 o
  -4 -10   4     1061.63     1036.19     46.64 o
  -3 -10   4      136.44      135.31     16.84 o
  -2 -10   4       77.97       35.12      9.35 o
  -1 -10   4     2321.72     2386.71     41.93 o
   0 -10   4      878.03      830.72     21.57 o
   1 -10   4      230.33      165.81     11.87 o
   2 -10   4      291.36      291.22     17.99 o
   3 -10   4     1943.57     1905.63     41.80 o
   4 -10   4      152.67      136.03     15.93 o
   5 -10   4     1104.91     1257.95     53.10 o
   6 -10   4     1696.72     1966.94     66.90 o
   7 -10   4      826.65     1023.70     51.77 o
   8 -10   4      189.42      220.04     32.98 o
   9 -10   4       10.26      -17.04     31.32 o
  -8  -9   4      205.15      207.82     32.33 o
  -7  -9   4       57.07       48.13     27.58 o
  -6  -9   4      182.20      184.81     28.69 o
  -5  -9   4      790.43      633.83     39.01 o
  -4  -9   4      746.11      803.79     40.11 o
  -3  -9   4       90.69      118.92     19.10 o
  -2  -9   4     2672.55     2905.41     45.93 o
  -1  -9   4     3109.67     3101.17     58.21 o
   0  -9   4      488.08      403.55     14.78 o
   1  -9   4      103.94       84.31      9.00 o
   2  -9   4      132.31      116.97     16.87 o
   3  -9   4       77.92       63.27     20.07 o
   4  -9   4        1.38        9.45     15.64 o
   5  -9   4     2145.66     2370.03     64.47 o
   6  -9   4     1430.60     1474.00     56.09 o
   7  -9   4      330.07      282.27     30.07 o
   8  -9   4       46.02       68.46     25.50 o
   9  -9   4      185.29      257.55     34.66 o
  -9  -8   4      252.52      227.88     33.59 o
  -8  -8   4      360.90      266.60     30.48 o
  -7  -8   4       42.91       31.03     25.08 o
  -6  -8   4      426.78      444.79     34.12 o
  -5  -8   4      152.27      127.38     23.19 o
  -4  -8   4     1112.96     1189.39     45.11 o
  -3  -8   4     3753.74     4067.81    252.72 o
  -2  -8   4     5442.74     5538.68     48.19 o
  -1  -8   4      484.20      390.35     20.34 o
   0  -8   4      899.91      810.42     22.48 o
   1  -8   4     1563.03     1460.40     39.38 o
   2  -8   4       53.65       45.12      9.79 o
   3  -8   4       65.78       58.67     16.83 o
   4  -8   4     3814.99     4331.61     78.45 o
   5  -8   4     2307.20     2696.41    107.39 o
   6  -8   4       13.76       20.52     16.61 o
   7  -8   4      424.83      452.94     35.62 o
   8  -8   4     1410.62     1441.95     60.99 o
   9  -8   4      515.01      558.29     42.46 o
  10  -8   4       82.41      120.45     28.52 o
  -9  -7   4      988.10      867.89     50.60 o
  -8  -7   4      445.11      470.67     37.09 o
  -7  -7   4       11.81       33.16     21.27 o
  -6  -7   4       21.15       -0.12     17.48 o
  -5  -7   4      803.86      701.99     38.21 o
  -4  -7   4     4884.97     5351.08    109.79 o
  -3  -7   4     2907.13     3035.31     34.23 o
  -2  -7   4     3293.88     3615.92     61.11 o
  -1  -7   4      236.70      194.20     10.02 o
   0  -7   4     7665.91     7918.00     65.37 o
   1  -7   4     4612.17     4628.36     54.87 o
   2  -7   4      228.76      190.02     12.98 o
   3  -7   4     2255.73     1926.28     46.37 o
   4  -7   4     1580.43     1560.62     51.27 o
   5  -7   4      154.90      156.24     13.61 o
   6  -7   4       44.74       47.59     10.18 o
   7  -7   4     3126.44     3204.93    216.91 o
   8  -7   4     4366.50     4536.99    101.11 o
   9  -7   4      378.60      449.23     37.76 o
  10  -7   4       63.22       48.89     27.00 o
 -10  -6   4      982.58      938.04     56.71 o
  -9  -6   4     1523.91     1448.72     64.49 o
  -8  -6   4      311.28      283.17     29.63 o
  -7  -6   4       48.80       12.50     21.37 o
  -6  -6   4       91.17       69.01     10.84 o
  -5  -6   4     1296.20     1451.53     70.10 o
  -4  -6   4      492.45      454.77     35.24 o
  -3  -6   4      282.42      329.00     43.95 o
  -2  -6   4     9287.84    10532.05     51.05 o
  -1  -6   4    11845.80    12969.98     69.50 o
   0  -6   4     8172.12     8381.04     48.40 o
   1  -6   4      341.68      380.32     12.51 o
   2  -6   4       65.23       32.25      9.03 o
   3  -6   4        0.92        9.51      5.48 o
   4  -6   4     1726.45     1879.63     29.71 o
   5  -6   4       94.53      126.45     17.04 o
   6  -6   4     2813.57     2951.00    127.16 o
   7  -6   4     3847.31     3961.63     86.18 o
   8  -6   4     2134.92     2108.81     69.41 o
   9  -6   4       54.16       19.31     25.12 o
  10  -6   4        0.38      -29.90     29.90 o
 -10  -5   4     1966.11     1906.02     76.92 o
  -9  -5   4      963.75      964.76     52.95 o
  -8  -5   4       88.28       87.45     24.56 o
  -7  -5   4       23.81       12.02     21.92 o
  -6  -5   4      225.18      180.72     23.63 o
  -5  -5   4       79.40       83.88      9.63 o
  -4  -5   4       92.22       71.76      7.95 o
  -3  -5   4     1440.96     1503.56     55.30 o
  -2  -5   4     4847.34     5062.02     62.57 o
  -1  -5   4    10084.31    10174.03     50.13 o
   0  -5   4        9.73       10.52      4.12 o
   1  -5   4      215.71      200.52      9.67 o
   2  -5   4     2859.46     3189.06     28.40 o
   3  -5   4     2547.48     3026.42     79.08 o
   4  -5   4       37.17       12.20      7.05 o
   5  -5   4     3400.81     3270.44     64.26 o
   6  -5   4     3669.03     3952.15     77.09 o
   7  -5   4     1375.38     1499.44     53.82 o
   8  -5   4      960.58      923.80     47.68 o
   9  -5   4      105.88      121.83     28.09 o
  10  -5   4       96.82      153.74     29.81 o
 -10  -4   4     1903.24     1973.87     78.55 o
  -9  -4   4       48.07       -6.83     22.26 o
  -8  -4   4      325.12      280.42     30.85 o
  -7  -4   4      194.46      171.14     26.55 o
  -6  -4   4       15.21       14.48     14.65 o
  -5  -4   4     1035.60     1116.76     39.09 o
  -4  -4   4      896.44      828.19     30.62 o
  -3  -4   4     1957.87     1802.03     25.68 o
  -2  -4   4    10322.75    10986.89     55.61 o
  -1  -4   4     3074.33     3103.95     20.08 o
   0  -4   4       20.62       19.41      3.31 o
   1  -4   4      255.56      262.57      9.19 o
   2  -4   4     6691.89     6880.52     38.39 o
   3  -4   4     1068.33     1021.70     20.05 o
   4  -4   4      145.69      114.65     14.36 o
   5  -4   4     2804.45     2930.94     59.02 o
   6  -4   4     5939.45     6365.82     95.60 o
   7  -4   4     1271.25     1233.13     47.97 o
   8  -4   4      390.27      308.99     31.62 o
   9  -4   4      209.69      223.58     31.56 o
  10  -4   4        1.54        6.38     26.75 o
  11  -4   4      318.15      331.10     42.31 o
 -10  -3   4      596.86      493.77     42.16 o
  -9  -3   4      331.70      311.26     34.83 o
  -8  -3   4     1540.34     1288.47     53.93 o
  -7  -3   4      419.15      433.09     31.33 o
  -6  -3   4        7.81      -11.00     12.75 o
  -5  -3   4     2482.94     2305.56     53.02 o
  -4  -3   4      425.59      365.48     20.44 o
  -3  -3   4    18049.57    19991.86    118.11 o
  -2  -3   4    10403.91    11752.04    121.78 o
  -1  -3   4     2783.49     2771.92     18.32 o
   0  -3   4      623.99      657.66     14.18 o
   1  -3   4    11417.64    12325.59     35.04 o
   2  -3   4    10545.38    11235.50     58.04 o
   3  -3   4     3555.44     3939.92     51.10 o
   4  -3   4     2838.07     2926.08     51.20 o
   5  -3   4     2182.76     2128.03     50.18 o
   6  -3   4      498.69      423.95     28.08 o
   7  -3   4      856.65      753.86     39.79 o
   8  -3   4      571.99      479.77     35.21 o
   9  -3   4     1231.86     1378.80     59.10 o
  10  -3   4      278.97      274.09     35.45 o
  11  -3   4     1062.01     1054.03     62.88 o
 -11  -2   4      277.48      270.31     36.30 o
 -10  -2   4      108.89       98.48     27.26 o
  -9  -2   4      816.61      790.98     47.91 o
  -8  -2   4      723.26      631.07     41.39 o
  -7  -2   4      518.29      452.21     32.43 o
  -6  -2   4     3644.46     3800.21     74.12 o
  -5  -2   4      187.27      138.27     17.75 o
  -4  -2   4     4614.18     4682.90     65.13 o
  -3  -2   4    17416.38    18742.94    110.38 o
  -2  -2   4     3466.06     3715.46    146.15 o
  -1  -2   4      153.55      146.70      5.42 o
   0  -2   4        4.51        9.82      4.18 o
   1  -2   4     9603.60    10615.69    109.58 o
   2  -2   4     4170.47     4279.52     23.57 o
   3  -2   4        7.19       10.27      8.79 o
   4  -2   4     2937.74     2831.12     50.81 o
   5  -2   4       54.87       31.01     14.56 o
   6  -2   4      552.14      508.23     31.02 o
   7  -2   4     1779.58     1937.43     59.12 o
   8  -2   4     2167.69     2108.79     67.52 o
   9  -2   4     1129.43     1122.68     54.26 o
  10  -2   4      742.00      730.32     50.30 o
  11  -2   4      891.39      852.71     57.34 o
 -11  -1   4        3.87       20.81     31.62 o
 -10  -1   4       61.59       51.34     25.10 o
  -9  -1   4      238.27      200.45     30.19 o
  -8  -1   4     1327.23     1295.64     54.56 o
  -7  -1   4     2575.39     2771.40     70.37 o
  -6  -1   4      665.19      593.54     32.27 o
  -5  -1   4     2396.23     2442.74     53.92 o
  -4  -1   4     6088.53     6064.03     73.91 o
  -3  -1   4     1093.95      948.54     26.37 o
  -2  -1   4      426.83      376.80     10.26 o
  -1  -1   4     1305.00     1273.63     16.18 o
   0  -1   4     8011.69     8476.65     96.69 o
   1  -1   4    15942.48    17410.40    165.50 o
   2  -1   4     1975.75     2020.30     22.63 o
   3  -1   4        1.52       -1.34      8.52 o
   4  -1   4      236.20      251.56     18.26 o
   5  -1   4      605.59      526.49     27.28 o
   6  -1   4     2627.31     2524.85     61.21 o
   7  -1   4      401.31      391.33     30.45 o
   8  -1   4     1171.50     1030.03     49.29 o
   9  -1   4      799.95      749.28     48.58 o
  10  -1   4     1511.97     1594.03     69.20 o
  11  -1   4      599.78      492.86     44.18 o
 -11   0   4      254.28      228.64     36.29 o
 -10   0   4      109.18      111.22     29.11 o
  -9   0   4      657.15      683.02     44.66 o
  -8   0   4     3194.68     3011.66     79.24 o
  -7   0   4     2697.94     2658.49     69.55 o
  -6   0   4       45.52       38.53     17.84 o
  -5   0   4      889.58      757.81     32.57 o
  -4   0   4       84.78       43.39     12.77 o
  -3   0   4       82.11       68.36     11.45 o
  -2   0   4     3458.55     3660.67     44.29 o
  -1   0   4    31247.93    34329.40     57.38 o
   0   0   4      845.97      885.08      8.66 o
   1   0   4     6137.62     7009.84     72.48 o
   2   0   4     4081.15     4302.60     31.26 o
   3   0   4      657.74      566.08     22.99 o
   4   0   4      149.52      184.35     17.74 o
   5   0   4     3569.11     3507.40     66.40 o
   6   0   4     1648.36     1559.76     49.36 o
   7   0   4       11.22        0.00     16.02 o
   8   0   4     1018.03      967.74     48.42 o
   9   0   4     2679.27     2889.28     85.51 o
  10   0   4     1455.89     1415.89     68.38 o
 -11   1   4      395.63      454.72     44.85 o
 -10   1   4      638.95      646.16     46.37 o
  -9   1   4     1460.12     1437.94     61.79 o
  -8   1   4     3259.25     3413.78     84.22 o
  -7   1   4     1300.21     1213.75     49.53 o
  -6   1   4        5.18      -10.48     16.61 o
  -5   1   4       16.72       11.79     13.82 o
  -4   1   4      136.49      140.28     14.67 o
  -3   1   4     1528.12     1469.56     35.56 o
  -2   1   4        6.52       17.94      4.90 o
  -1   1   4     8196.18     8386.45     69.27 o
   0   1   4     6756.98     7264.98     42.37 o
   1   1   4    18347.95    20393.79    241.75 o
   2   1   4     3897.48     3753.10     66.63 o
   3   1   4        0.66        1.07      9.91 o
   4   1   4      595.84      541.66     26.17 o
   5   1   4      263.91      328.63     25.41 o
   6   1   4        0.32       -8.24     13.85 o
   7   1   4       61.79       38.66     20.57 o
   8   1   4     1388.64     1514.59     61.45 o
   9   1   4     2559.27     2604.85     85.54 o
  10   1   4      469.70      497.16     43.73 o
 -11   2   4       51.35       89.50     32.78 o
 -10   2   4      669.61      644.66     46.75 o
  -9   2   4     1394.62     1417.58     61.16 o
  -8   2   4     3067.66     3001.99     80.90 o
  -7   2   4     1313.25     1302.11     52.78 o
  -6   2   4      111.54       79.71     18.22 o
  -5   2   4       20.59       19.80     12.77 o
  -4   2   4      123.36       97.89     14.93 o
  -3   2   4        0.30        1.99     11.31 o
  -2   2   4     5962.32     6583.18     68.30 o
  -1   2   4     5532.70     6134.66     42.23 o
   0   2   4    30726.40    34534.93    113.67 o
   1   2   4    22851.62    25036.99    121.06 o
   2   2   4     1421.41     1325.35     25.83 o
   3   2   4      647.93      719.17     15.39 o
   4   2   4       41.14       66.59     13.12 o
   5   2   4     2341.02     2359.82     59.43 o
   6   2   4      481.13      377.29     28.58 o
   7   2   4     1533.95     1459.71     55.71 o
   8   2   4      682.47      674.23     43.86 o
   9   2   4     1551.11     1761.96     71.32 o
  10   2   4      303.20      202.70     33.16 o
 -11   3   4        2.81       -2.58     32.55 o
 -10   3   4     1020.75     1028.95     58.29 o
  -9   3   4     3383.36     3389.64     95.06 o
  -8   3   4      967.54      944.63     49.20 o
  -7   3   4      244.51      222.55     28.29 o
  -6   3   4      202.13      172.89     22.54 o
  -5   3   4       23.75       15.57     13.97 o
  -4   3   4     1800.85     1830.84     48.88 o
  -3   3   4      125.28      142.67      8.11 o
  -2   3   4      815.12      921.05     34.55 o
  -1   3   4    12038.41    13316.73    297.34 o
   0   3   4    19168.86    21040.90    134.89 o
   1   3   4       33.69       43.23      2.76 o
   2   3   4       31.01       34.99      3.90 o
   3   3   4       57.48       63.71     11.62 o
   4   3   4     1815.97     1910.92     21.53 o
   5   3   4     3900.21     3897.57     79.71 o
   6   3   4      570.32      601.78     36.97 o
   7   3   4     3430.81     3825.26     90.57 o
   8   3   4     2845.95     3193.00     90.90 o
   9   3   4      540.46      543.22     45.94 o
  10   3   4      262.50      262.45     34.60 o
 -11   4   4       97.28       97.66     34.43 o
 -10   4   4     1786.43     1972.03     79.74 o
  -9   4   4      924.11      959.48     54.91 o
  -8   4   4        4.67      -19.47     22.87 o
  -7   4   4      242.93      163.24     25.26 o
  -6   4   4      129.47      128.57     23.06 o
  -5   4   4     1838.19     1804.55     54.49 o
  -4   4   4      734.03      533.86     38.17 o
  -3   4   4      364.35      433.50     11.09 o
  -2   4   4     6604.85     6941.38     89.09 o
  -1   4   4     5649.99     5699.42    114.76 o
   0   4   4     2929.17     2853.71     56.27 o
   1   4   4      256.53      239.31     25.59 o
   2   4   4      120.27      126.48      7.96 o
   3   4   4      509.50      528.51     30.50 o
   4   4   4     2297.74     2358.18     61.17 o
   5   4   4      636.58      670.39     37.56 o
   6   4   4     1572.89     1508.83     57.72 o
   7   4   4     2000.33     2082.16     71.52 o
   8   4   4     1722.40     1880.99     71.87 o
   9   4   4      251.52      256.62     34.09 o
 -10   5   4      630.72      603.89     48.77 o
  -9   5   4      230.92      271.45     39.84 o
  -8   5   4      347.32      303.51     31.09 o
  -7   5   4      616.38      585.85     37.98 o
  -6   5   4      916.34      804.81     43.02 o
  -5   5   4     4673.34     4841.01     65.11 o
  -4   5   4     1122.50     1036.12     47.49 o
  -3   5   4      254.65      231.04     24.03 o
  -2   5   4     5521.77     5591.73     58.80 o
  -1   5   4     4767.10     5167.08    124.34 o
   0   5   4       10.89       -3.48     13.98 o
   1   5   4      128.21      114.69      4.89 o
   2   5   4     3428.73     3537.06    138.67 o
   3   5   4     3890.32     4035.75     79.04 o
   4   5   4     4216.35     4502.47     88.90 o
   5   5   4        1.52      -16.54     16.54 o
   6   5   4     1088.12     1047.56     50.43 o
   7   5   4      765.89      815.53     49.71 o
   8   5   4      235.51      318.36     36.80 o
   9   5   4      285.35      282.84     33.82 o
 -10   6   4      326.60      218.61     38.89 o
  -9   6   4      119.86      118.71     27.45 o
  -8   6   4      718.37      778.98     47.05 o
  -7   6   4      684.65      650.33     45.14 o
  -6   6   4     2458.40     2384.11     71.51 o
  -5   6   4     5305.78     5668.37    105.13 o
  -4   6   4      161.60      153.28     24.21 o
  -3   6   4     2026.83     1826.17     56.37 o
  -2   6   4     1853.09     1700.59     41.49 o
  -1   6   4      348.47      374.43     24.38 o
   0   6   4        1.33       -1.65     14.96 o
   1   6   4     2210.88     2259.02     27.67 o
   2   6   4     9119.51     9309.86    118.07 o
   3   6   4     2211.41     2288.99     64.82 o
   4   6   4      471.04      551.07     38.25 o
   5   6   4      331.42      321.03     32.11 o
   6   6   4      191.02      170.58     28.25 o
   7   6   4        5.28       10.99     24.27 o
   8   6   4       70.51       91.84     31.53 o
 -10   7   4      106.60      126.69     37.23 o
  -9   7   4       21.06      -30.93     30.93 o
  -8   7   4       72.05       60.14     27.23 o
  -7   7   4      562.81      614.44     43.58 o
  -6   7   4     2510.61     2532.65     79.19 o
  -5   7   4     1981.01     1962.76     64.95 o
  -4   7   4     1061.45     1039.19     48.24 o
  -3   7   4      752.64      767.41     40.79 o
  -2   7   4       96.77       81.71      4.36 o
  -1   7   4      343.60      293.42     28.98 o
   0   7   4     3388.07     3701.81     79.23 o
   1   7   4     3317.03     3460.76     38.66 o
   2   7   4     3281.60     3354.62     77.83 o
   3   7   4     1137.23     1114.07     49.99 o
   4   7   4       99.11       91.64     23.41 o
   5   7   4      506.72      539.41     39.09 o
   6   7   4        3.15       21.82     22.04 o
   7   7   4       54.75       23.13     24.86 o
   8   7   4        8.56       33.67     34.71 o
  -9   8   4      356.19      388.88     39.52 o
  -8   8   4      324.59      368.38     43.04 o
  -7   8   4     2284.35     2668.55     87.84 o
  -6   8   4      769.83      827.63     49.42 o
  -5   8   4      198.50      181.89     27.44 o
  -4   8   4       56.05       29.33     19.26 o
  -3   8   4      198.00      185.64     24.75 o
  -2   8   4      528.12      516.80     35.51 o
  -1   8   4      284.59      276.07     14.10 o
   0   8   4     3245.34     3466.55     44.33 o
   1   8   4     2276.99     2407.05     70.81 o
   2   8   4     2213.39     2152.77     66.83 o
   3   8   4     2022.19     2065.69     66.93 o
   4   8   4      533.85      561.44     41.65 o
   5   8   4       50.95       24.12     23.86 o
   6   8   4        2.91       15.95     24.11 o
   7   8   4        0.44       35.59     27.25 o
  -9   9   4      277.15      246.30     36.85 o
  -8   9   4      411.83      427.80     43.12 o
  -7   9   4     1052.50     1159.86     62.31 o
  -6   9   4      256.70      208.68     34.34 o
  -5   9   4       74.14       61.68     22.96 o
  -4   9   4      799.82      819.62     49.14 o
  -3   9   4      129.84       90.80     26.22 o
  -2   9   4      309.86      308.49     32.21 o
  -1   9   4      284.94      254.40     30.62 o
   0   9   4      419.78      395.53     36.21 o
   1   9   4      820.50      831.29     47.92 o
   2   9   4     1753.87     1869.84     67.49 o
   3   9   4     1375.19     1522.39     63.81 o
   4   9   4       38.13       53.24     21.27 o
   5   9   4       11.58        0.69     29.41 o
   6   9   4      103.07       79.32     29.80 o
  -8  10   4      215.06      217.34     36.25 o
  -7  10   4      548.80      633.50     50.98 o
  -6  10   4      296.55      363.74     39.30 o
  -5  10   4      505.91      585.24     46.21 o
  -4  10   4      638.70      677.34     48.64 o
  -3  10   4       97.21       53.94     25.25 o
  -2  10   4       15.53       19.08     22.03 o
  -1  10   4        2.29       -0.60     23.84 o
   0  10   4       40.30       48.07     22.44 o
   1  10   4     1079.41     1167.01     57.30 o
   2  10   4      698.39      790.92     47.91 o
   3  10   4      250.58      276.27     34.20 o
   4  10   4      111.68      128.36     28.53 o
   5  10   4       82.65       73.01     25.81 o
  -7  11   4      368.85      400.95     41.74 o
  -6  11   4      348.81      394.24     43.36 o
  -5  11   4      253.20      204.40     34.31 o
  -4  11   4      388.92      400.71     40.66 o
  -3  11   4      247.39      290.35     35.72 o
  -2  11   4      162.20      106.86     30.02 o
  -1  11   4        6.33       24.83     28.36 o
   0  11   4      463.62      590.54     44.63 o
   1  11   4      781.90     1022.39     57.77 o
   2  11   4      281.86      334.09     38.05 o
   3  11   4      249.06      206.09     36.32 o
   4  11   4       63.69       50.41     35.10 o
  -6  12   4      220.73      202.03     37.06 o
  -5  12   4       65.88       28.76     29.75 o
  -4  12   4      152.36      158.17     35.15 o
  -3  12   4      164.54      190.61     36.66 o
  -2  12   4      302.37      268.92     37.99 o
  -1  12   4      275.65      241.41     35.52 o
   0  12   4     1081.58     1272.89     67.37 o
   1  12   4      195.39      210.49     36.30 o
   2  12   4       53.32       49.80     31.73 o
   3  12   4      291.62      341.43     41.31 o
  -3  13   4      268.04      246.03     39.23 o
  -2  13   4       98.86      104.98     35.09 o
  -1  13   4      470.79      552.33     52.04 o
   0  13   4      252.68      241.32     42.59 o
  -1 -15   5       22.99       14.31     21.66 o
   0 -15   5      152.47      162.82     38.36 o
   1 -15   5     1014.80     1006.43     36.86 o
   2 -15   5     1043.92      988.90     45.46 o
   3 -15   5      142.77      112.00     21.41 o
  -3 -14   5      101.04      115.91     22.50 o
  -2 -14   5       56.96       58.17     20.84 o
  -1 -14   5      133.41      131.69     26.88 o
   0 -14   5      956.45     1004.13     29.35 o
   1 -14   5     2409.26     2394.65     75.04 o
   2 -14   5      508.86      446.11     25.51 o
   3 -14   5       19.54      -11.50     21.82 o
   4 -14   5       51.92       42.25     20.35 o
   5 -14   5       91.70       65.58     20.74 o
  -5 -13   5       61.86       36.48     22.22 o
  -4 -13   5      130.83       97.01     19.52 o
  -3 -13   5      274.73      242.13     22.18 o
  -2 -13   5       12.25      -16.39     18.62 o
  -1 -13   5     1724.42     1735.58     53.65 o
   0 -13   5     1635.09     1549.32     67.72 o
   1 -13   5     1271.77     1151.69     35.95 o
   2 -13   5      173.86      157.80     37.57 o
   3 -13   5       10.77       21.39     16.43 o
   4 -13   5        2.82       12.41     39.56 o
   5 -13   5       27.58       25.87     20.02 o
   6 -13   5      173.54      182.59     22.20 o
   7 -13   5       39.40       41.76     22.77 o
  -6 -12   5        8.24      -14.13     28.93 o
  -5 -12   5       22.00        1.83     19.25 o
  -4 -12   5      388.54      346.88     24.34 o
  -3 -12   5     1174.54     1183.13     38.66 o
  -2 -12   5      358.92      346.59     17.93 o
  -1 -12   5     1767.21     1780.73     50.25 o
   0 -12   5     1236.23     1159.14     28.21 o
   1 -12   5     1308.62     1283.58     31.16 o
   2 -12   5      198.77      188.62     40.77 o
   3 -12   5        2.66        8.63     14.53 o
   4 -12   5      222.79      223.38     20.64 o
   5 -12   5      104.18      130.91     43.90 o
   6 -12   5      201.87      215.84     21.94 o
   7 -12   5      243.04      254.72     23.56 o
   8 -12   5      872.14     1124.65     61.18 o
  -7 -11   5      224.12      171.44     29.46 o
  -6 -11   5       95.43       87.06     28.15 o
  -5 -11   5      576.83      657.34     42.89 o
  -4 -11   5      610.42      482.29     27.09 o
  -3 -11   5       15.73        7.43     14.47 o
  -2 -11   5      682.28      649.60     21.36 o
  -1 -11   5      582.77      499.48     18.92 o
   0 -11   5     1190.36     1070.37     31.11 o
   1 -11   5     1028.95     1043.55     39.56 o
   2 -11   5      273.24      279.25     22.21 o
   3 -11   5     1133.03     1037.10     32.47 o
   4 -11   5     2201.21     2213.26     61.14 o
   5 -11   5     1065.85     1150.54     70.23 o
   6 -11   5       14.21       18.10     17.06 o
   7 -11   5      819.25      894.90     49.74 o
   8 -11   5      603.03      690.60     49.20 o
  -7 -10   5       26.90       22.58     28.78 o
  -6 -10   5      770.56      716.72     44.75 o
  -5 -10   5     1601.84     1595.43     59.19 o
  -4 -10   5      475.64      400.68     32.28 o
  -3 -10   5      147.05      118.21     14.11 o
  -2 -10   5      365.35      300.10     23.87 o
  -1 -10   5      397.08      342.83     19.88 o
   0 -10   5     2006.90     1995.26     32.31 o
   1 -10   5     1404.52     1502.08     37.72 o
   2 -10   5      812.10      678.08     67.84 o
   3 -10   5      223.08      181.57     18.52 o
   4 -10   5     2589.46     2564.81     48.98 o
   5 -10   5      662.21      665.66     29.18 o
   6 -10   5      270.17      313.30     31.56 o
   7 -10   5      728.58      788.18     45.09 o
   8 -10   5      127.71      117.22     27.47 o
   9 -10   5        0.82       23.43     30.86 o
  -8  -9   5       12.74        2.04     27.13 o
  -7  -9   5      186.03      195.02     28.73 o
  -6  -9   5     2242.95     2433.89     73.41 o
  -5  -9   5     1536.92     1638.99     57.02 o
  -4  -9   5       13.08       15.07     16.72 o
  -3  -9   5      322.91      261.30     25.70 o
  -2  -9   5        0.81        3.48      8.02 o
  -1  -9   5      661.38      607.65     24.47 o
   0  -9   5     4527.02     4478.20     65.03 o
   1  -9   5      831.42      787.14     19.78 o
   2  -9   5     1400.28     1324.27     73.63 o
   3  -9   5      711.13      593.73     60.58 o
   4  -9   5     1891.81     1943.31     88.15 o
   5  -9   5       55.44       76.45     19.31 o
   6  -9   5       59.50       34.71     20.31 o
   7  -9   5      171.95      153.07     28.09 o
   8  -9   5       62.61       20.57     25.28 o
   9  -9   5      295.82      382.49     40.71 o
  -9  -8   5       50.77       53.36     33.43 o
  -8  -8   5      599.45      537.11     39.58 o
  -7  -8   5      946.96      986.02     48.84 o
  -6  -8   5      930.55      829.98     43.05 o
  -5  -8   5     2305.12     2327.64     64.58 o
  -4  -8   5      637.90      599.53     33.33 o
  -3  -8   5      472.48      535.19     74.41 o
  -2  -8   5      490.83      380.63     20.25 o
  -1  -8   5     3319.50     3272.85     60.48 o
   0  -8   5      504.84      465.85     14.64 o
   1  -8   5      646.21      604.58     16.78 o
   2  -8   5     4409.40     4759.05    108.05 o
   3  -8   5     2090.64     1887.41     43.63 o
   4  -8   5     1847.74     2007.33    110.90 o
   5  -8   5      295.24      253.70     13.70 o
   6  -8   5      158.50      176.67     18.27 o
   7  -8   5      334.89      288.40     30.69 o
   8  -8   5      204.23      158.38     28.64 o
   9  -8   5      362.36      381.80     38.54 o
  10  -8   5      342.26      410.65     41.35 o
  -9  -7   5      140.13      151.29     31.19 o
  -8  -7   5      903.20      952.81     49.87 o
  -7  -7   5      276.65      315.08     30.54 o
  -6  -7   5     2465.18     2578.37     70.16 o
  -5  -7   5     4390.73     4657.91     50.13 o
  -4  -7   5     2587.64     2841.47    126.02 o
  -3  -7   5        0.74       11.93      6.54 o
  -2  -7   5     1784.96     1835.49     24.76 o
  -1  -7   5        4.80        5.20      5.12 o
   0  -7   5       49.54       40.46      7.20 o
   1  -7   5      916.56      846.78     17.72 o
   2  -7   5     5111.35     5183.97     51.65 o
   3  -7   5     1899.16     1591.87    158.76 o
   4  -7   5     1225.56     1246.11     25.70 o
   5  -7   5      470.76      502.42     18.68 o
   6  -7   5        6.20       -1.77     10.90 o
   7  -7   5       55.92       75.29     12.25 o
   8  -7   5      115.73      145.59     27.37 o
   9  -7   5      130.40      121.33     26.30 o
  10  -7   5      157.66      177.57     30.21 o
 -10  -6   5      138.74      121.10     31.78 o
  -9  -6   5        9.22       -9.94     29.34 o
  -8  -6   5      192.57      152.51     27.80 o
  -7  -6   5     1067.78      999.33     46.33 o
  -6  -6   5     3210.46     3399.82     46.76 o
  -5  -6   5     3446.81     3981.77     99.14 o
  -4  -6   5      141.57      150.36     15.27 o
  -3  -6   5      806.93      831.55     94.84 o
  -2  -6   5      150.65      176.56      8.37 o
  -1  -6   5      555.86      568.04     14.51 o
   0  -6   5        1.04        2.70      4.96 o
   1  -6   5     3879.65     3786.53     42.24 o
   2  -6   5     6094.53     6048.15    116.28 o
   3  -6   5     5334.80     5551.63     48.12 o
   4  -6   5     3617.85     4115.85     45.04 o
   5  -6   5      508.11      500.45     19.02 o
   6  -6   5      238.19      202.22     14.49 o
   7  -6   5      238.16      245.98     18.02 o
   8  -6   5       58.87       45.21     21.63 o
   9  -6   5       24.97      -24.92     24.92 o
  10  -6   5      165.33      128.75     28.26 o
 -10  -5   5        6.27        9.42     35.29 o
  -9  -5   5        7.96      -13.84     28.01 o
  -8  -5   5      725.86      709.44     44.17 o
  -7  -5   5     5432.06     5502.30    103.40 o
  -6  -5   5     4519.04     5033.91     90.64 o
  -5  -5   5      851.31      872.47     97.23 o
  -4  -5   5      806.44      815.43     20.25 o
  -3  -5   5        2.38       -5.38      7.62 o
  -2  -5   5     3879.10     4130.33     34.59 o
  -1  -5   5        3.41        4.29      4.02 o
   0  -5   5      634.31      593.82     24.89 o
   1  -5   5    11749.03    12330.03     74.78 o
   2  -5   5    13816.67    14852.18     60.25 o
   3  -5   5     7987.89     8032.61     56.26 o
   4  -5   5     2523.21     2595.59     35.66 o
   5  -5   5       45.00       30.33      9.55 o
   6  -5   5       33.93       31.25     17.12 o
   7  -5   5     2440.54     2310.59     65.19 o
   8  -5   5       74.00       57.99     22.89 o
   9  -5   5      406.64      348.27     36.26 o
  10  -5   5      977.24     1038.55     57.48 o
 -10  -4   5      116.13      132.96     31.53 o
  -9  -4   5       37.99       17.81     23.95 o
  -8  -4   5     2603.20     2598.28     75.34 o
  -7  -4   5     4151.80     4089.22     86.52 o
  -6  -4   5     1311.27     1333.16     46.07 o
  -5  -4   5      332.94      330.47     22.42 o
  -4  -4   5      311.36      326.46     42.47 o
  -3  -4   5     2324.54     2439.30     30.65 o
  -2  -4   5     3700.27     4011.60     54.68 o
  -1  -4   5     1334.46     1400.04     12.33 o
   0  -4   5     4179.35     4411.67     45.81 o
   1  -4   5     4167.69     4310.46     25.01 o
   2  -4   5     6077.61     6229.37     47.17 o
   3  -4   5     1996.27     2174.66     31.18 o
   4  -4   5      722.54      697.84     47.19 o
   5  -4   5     2047.55     1980.73     48.44 o
   6  -4   5     1382.63     1361.18     45.20 o
   7  -4   5     1314.20     1178.06     47.27 o
   8  -4   5      553.73      441.42     35.49 o
   9  -4   5     1207.89     1276.19     57.17 o
  10  -4   5     1501.88     1541.38     68.33 o
 -10  -3   5      220.02      196.96     30.71 o
  -9  -3   5      407.10      357.60     33.50 o
  -8  -3   5     1612.94     1645.79     59.50 o
  -7  -3   5      915.96      910.96     42.90 o
  -6  -3   5       26.55       10.16     15.67 o
  -5  -3   5      860.81      863.77     33.36 o
  -4  -3   5     4066.02     4003.41     60.99 o
  -3  -3   5    14460.68    16052.31    179.38 o
  -2  -3   5     3918.01     4087.34     48.42 o
  -1  -3   5     3535.79     3996.28     32.30 o
   0  -3   5     2125.00     2107.27     22.28 o
   1  -3   5     4657.87     4981.92     39.32 o
   2  -3   5      762.72      781.10     10.80 o
   3  -3   5     1354.19     1455.44     20.04 o
   4  -3   5       31.55       49.82     10.96 o
   5  -3   5     4658.34     4497.47     71.14 o
   6  -3   5     3764.53     3659.47     72.25 o
   7  -3   5      439.05      400.26     32.30 o
   8  -3   5      109.13       97.67     23.00 o
   9  -3   5     1220.73     1223.67     57.41 o
  10  -3   5      388.33      346.45     41.22 o
 -11  -2   5      312.50      248.95     37.55 o
 -10  -2   5        0.01        0.51     25.28 o
  -9  -2   5      775.42      697.27     45.48 o
  -8  -2   5      608.70      507.28     37.64 o
  -7  -2   5      420.24      383.69     28.79 o
  -6  -2   5      603.17      530.69     31.91 o
  -5  -2   5     4275.61     4076.69     68.32 o
  -4  -2   5    18967.74    19986.28    132.71 o
  -3  -2   5     4201.04     4284.49     53.17 o
  -2  -2   5       16.87        8.95      3.75 o
  -1  -2   5       42.68       36.01      3.38 o
   0  -2   5       86.05       88.62      8.61 o
   1  -2   5      608.75      625.15     12.73 o
   2  -2   5      164.37      127.34      6.75 o
   3  -2   5     1182.59     1167.37     21.06 o
   4  -2   5     2336.71     2424.47     48.10 o
   5  -2   5     5783.18     5987.60     83.29 o
   6  -2   5     1260.71     1444.70     47.33 o
   7  -2   5      287.93      248.72     27.50 o
   8  -2   5      260.45      220.60     27.24 o
   9  -2   5      100.41      107.79     25.50 o
  10  -2   5        7.47      -13.74     28.14 o
 -11  -1   5       20.07       48.52     33.38 o
 -10  -1   5      308.71      301.34     35.59 o
  -9  -1   5      270.64      215.80     30.16 o
  -7  -1   5      332.62      308.62     30.06 o
  -6  -1   5     3634.44     3623.01     72.01 o
  -5  -1   5     5149.94     5139.80     77.31 o
  -4  -1   5     4869.90     5135.57     69.10 o
  -3  -1   5       90.83       62.00     10.24 o
  -2  -1   5     2807.70     3068.14     53.19 o
  -1  -1   5       65.83       64.06      4.05 o
   0  -1   5     2836.02     2850.46     31.31 o
   1  -1   5      206.24      179.91      5.14 o
   2  -1   5       28.35       51.71      5.42 o
   3  -1   5     5931.50     6238.81     46.08 o
   4  -1   5     9671.71     9999.89     97.14 o
   5  -1   5     3303.90     3079.13     61.71 o
   6  -1   5       51.24       36.45     17.93 o
   7  -1   5        0.67        8.00     18.49 o
   8  -1   5      547.85      511.19     37.62 o
   9  -1   5        2.24       -0.30     24.17 o
  10  -1   5      285.49      273.44     39.38 o
 -11   0   5       12.85       11.11     30.07 o
 -10   0   5        3.79       -0.17     25.38 o
  -9   0   5      116.38       54.80     27.62 o
  -8   0   5      306.30      232.83     28.01 o
  -7   0   5     4403.94     4483.18     88.69 o
  -6   0   5     3024.16     2946.11     66.59 o
  -5   0   5     1590.57     1493.59     44.14 o
  -4   0   5     1020.38     1047.17     32.86 o
  -3   0   5      756.07      668.12     23.86 o
  -2   0   5    12565.97    13588.59     58.86 o
  -1   0   5     1413.75     1504.63     12.59 o
   0   0   5     2227.76     2422.38     20.25 o
   1   0   5      184.84      149.25      6.59 o
   2   0   5     3485.69     3779.74     51.57 o
   3   0   5    10340.40    10854.97    184.25 o
   4   0   5    12098.40    12606.38    115.90 o
   5   0   5     1842.51     1918.83     51.23 o
   6   0   5      885.07      787.95     38.06 o
   7   0   5     3340.13     3404.70     80.37 o
   8   0   5      863.84      910.74     46.62 o
   9   0   5       80.64       54.09     24.03 o
  10   0   5      316.69      280.13     36.53 o
 -11   1   5      587.74      558.13     48.30 o
 -10   1   5      302.09      209.11     32.06 o
  -9   1   5      101.72       77.95     25.76 o
  -8   1   5      700.85      526.84     39.69 o
  -7   1   5     2741.14     2616.73     70.05 o
  -6   1   5      400.13      368.08     27.25 o
  -5   1   5     1289.62     1245.00     40.99 o
  -4   1   5      387.11      280.22     18.60 o
  -3   1   5     6484.14     6770.65     43.57 o
  -2   1   5     6739.98     7221.76    208.77 o
  -1   1   5      174.45      186.90      6.56 o
   0   1   5     1119.72     1097.55     18.06 o
   1   1   5      360.27      344.52     12.73 o
   2   1   5     5979.44     6644.50    119.89 o
   3   1   5     4750.71     4991.56     70.19 o
   4   1   5     4417.08     4558.29     40.06 o
   5   1   5     3785.25     3896.12     74.08 o
   6   1   5     2350.90     2448.10     65.54 o
   7   1   5      474.88      476.02     33.54 o
   8   1   5       14.57       47.66     22.94 o
   9   1   5       78.42       78.92     27.40 o
  10   1   5        2.06      -27.21     27.21 o
 -11   2   5      817.68      718.74     52.14 o
 -10   2   5       11.78        4.33     30.74 o
  -9   2   5        4.63        7.93     24.45 o
  -8   2   5       42.59       15.62     25.65 o
  -7   2   5       11.06       -3.83     20.59 o
  -6   2   5      518.45      526.39     32.14 o
  -5   2   5     2489.75     2371.66     57.54 o
  -4   2   5     1463.83     1241.38     39.86 o
  -3   2   5     2258.20     2222.81     49.69 o
  -2   2   5        7.69       14.87     10.84 o
  -1   2   5     1314.39     1337.79     21.81 o
   0   2   5       51.16       61.45      6.45 o
   1   2   5       83.52       73.87      5.12 o
   2   2   5     2464.29     2469.41     46.08 o
   3   2   5      815.56      707.06     11.36 o
   4   2   5     1218.03     1240.71     18.98 o
   5   2   5     4003.04     4243.20     80.34 o
   6   2   5      829.01      834.74     42.12 o
   7   2   5        4.06       14.57     17.36 o
   8   2   5      246.53      163.51     29.50 o
   9   2   5        2.44       -9.93     28.92 o
  10   2   5       18.01       20.72     29.55 o
 -11   3   5      128.52      128.35     33.78 o
 -10   3   5       41.52       63.21     30.80 o
  -9   3   5        3.20       14.10     22.09 o
  -8   3   5      115.65       99.91     24.21 o
  -7   3   5        1.46      -19.24     19.24 o
  -6   3   5     1546.26     1477.84     52.81 o
  -5   3   5     4384.38     4457.32     81.38 o
  -4   3   5     6990.01     6811.12    236.19 o
  -3   3   5     2772.19     2745.57     56.79 o
  -2   3   5      833.03      656.05     28.75 o
  -1   3   5     3304.93     3447.11     36.21 o
   0   3   5        0.48        6.31      5.68 o
   1   3   5        0.22        2.73      2.60 o
   2   3   5      710.68      711.01     16.22 o
   3   3   5      138.33      119.07     16.59 o
   4   3   5     2462.02     2516.03     60.94 o
   5   3   5     1994.63     2060.85     59.71 o
   6   3   5     1908.57     1794.52     61.31 o
   7   3   5      183.82      199.75     26.81 o
   8   3   5      231.85      200.82     30.85 o
   9   3   5      121.41       76.18     26.74 o
 -10   4   5       10.90       31.41     26.05 o
  -9   4   5       76.01       70.06     26.96 o
  -8   4   5        0.06       11.53     19.42 o
  -7   4   5      218.30      194.32     27.76 o
  -6   4   5     2903.28     3100.11     76.98 o
  -5   4   5     3573.16     3915.86     81.36 o
  -4   4   5     4482.80     4535.35     82.12 o
  -3   4   5     2462.97     2483.43     58.91 o
  -2   4   5     2322.17     2341.51     54.83 o
  -1   4   5     7546.59     8044.52    267.89 o
   0   4   5       57.32       42.81     10.43 o
   1   4   5       12.38       14.11      9.10 o
   2   4   5     1335.50     1505.97     37.21 o
   3   4   5     1997.04     2027.28     55.07 o
   4   4   5     1801.91     1788.45     55.63 o
   5   4   5      727.47      769.61     40.13 o
   6   4   5      537.93      498.50     36.35 o
   7   4   5      918.94     1034.61     54.32 o
   8   4   5      688.09      713.62     51.58 o
   9   4   5      253.85      247.18     32.71 o
 -10   5   5      392.93      440.06     47.97 o
  -9   5   5      361.07      340.54     40.10 o
  -8   5   5      148.82      143.46     29.75 o
  -7   5   5      692.67      747.71     45.51 o
  -6   5   5      789.47      767.48     41.76 o
  -5   5   5      615.72      584.88     37.98 o
  -4   5   5     1409.07     1498.98     51.01 o
  -3   5   5     1768.02     1914.44     55.71 o
  -2   5   5     2396.40     2417.96     35.64 o
  -1   5   5      327.23      266.43     17.23 o
   0   5   5      485.18      499.82     29.06 o
   1   5   5       18.17        1.90      6.23 o
   2   5   5      111.59       67.70     17.63 o
   3   5   5     1860.90     1857.44     56.47 o
   4   5   5     1521.70     1620.78     57.18 o
   5   5   5      374.64      372.48     32.70 o
   6   5   5     2188.86     2527.49     76.68 o
   7   5   5     2319.08     2572.55     82.28 o
   8   5   5      440.34      435.88     43.50 o
   9   5   5        4.15      -28.69     28.69 o
 -10   6   5      758.54      879.50     59.34 o
  -9   6   5      200.00      178.69     33.86 o
  -8   6   5       44.10       55.05     27.46 o
  -7   6   5      135.50      111.08     25.55 o
  -6   6   5        0.53       -7.68     20.55 o
  -5   6   5      194.06      184.07     29.07 o
  -4   6   5     1185.47     1168.04     49.00 o
  -3   6   5     1995.91     1937.95     59.44 o
  -2   6   5     1028.63      900.00     79.28 o
  -1   6   5      411.31      364.06     14.75 o
   0   6   5      809.58      842.05     38.93 o
   1   6   5      160.85      138.03     11.79 o
   2   6   5      797.71      668.22     14.15 o
   3   6   5     1212.50     1252.28     51.45 o
   4   6   5      292.27      270.33     28.22 o
   5   6   5     1628.34     1757.98     64.45 o
   6   6   5     3001.88     3453.42     93.34 o
   7   6   5      530.74      638.34     45.24 o
   8   6   5       79.82      104.85     31.96 o
  -9   7   5        7.93      -13.01     29.48 o
  -8   7   5       13.74       12.33     28.73 o
  -7   7   5       33.36       12.00     25.15 o
  -6   7   5       97.48       94.73     28.36 o
  -5   7   5      833.00      772.27     43.60 o
  -4   7   5     1153.93     1130.65     51.79 o
  -3   7   5      695.54      685.88     41.88 o
  -2   7   5       72.18       58.50      6.10 o
  -1   7   5     1349.09     1366.08     70.59 o
   0   7   5      642.04      603.87     37.43 o
   1   7   5        1.16        3.55      4.22 o
   2   7   5       36.54       36.82     18.99 o
   3   7   5      648.96      575.27     36.98 o
   4   7   5      632.30      598.86     43.22 o
   5   7   5     2849.32     3362.06     91.11 o
   6   7   5      326.24      337.31     36.97 o
   7   7   5       21.00       40.03     26.52 o
  -9   8   5      303.47      355.61     42.62 o
  -8   8   5      326.67      325.39     37.89 o
  -7   8   5       71.23       77.05     30.07 o
  -6   8   5      716.13      727.61     47.46 o
  -5   8   5      438.89      409.60     38.32 o
  -4   8   5      436.66      514.45     39.73 o
  -3   8   5       59.15       41.34     20.92 o
  -2   8   5     1244.64     1216.55     51.71 o
  -1   8   5     3198.76     3243.70    110.72 o
   0   8   5      721.71      640.79     42.38 o
   1   8   5      323.93      259.27     30.01 o
   2   8   5        0.13       -4.11     21.67 o
   3   8   5     1201.77     1257.30     57.66 o
   4   8   5      281.65      308.93     35.32 o
   5   8   5      332.64      383.87     38.26 o
   6   8   5       68.87       69.87     24.65 o
   7   8   5      603.40      635.75     49.48 o
  -8   9   5       76.87      118.66     35.24 o
  -7   9   5      160.46      125.85     32.74 o
  -6   9   5      209.77      280.16     37.47 o
  -5   9   5        1.19       -4.65     25.12 o
  -4   9   5      826.89      890.11     51.61 o
  -3   9   5     1315.80     1339.78     62.50 o
  -2   9   5     3314.62     3784.08     95.50 o
  -1   9   5     1720.26     1964.89     69.51 o
   0   9   5      435.28      506.09     38.23 o
   1   9   5      121.57      135.72     27.06 o
   2   9   5       32.58       28.46     23.84 o
   3   9   5       92.57      125.02     25.93 o
   4   9   5        1.45      -17.34     26.47 o
   5   9   5        1.01       30.68     29.03 o
   6   9   5      617.80      734.16     51.31 o
  -7  10   5      102.79        4.70     35.77 o
  -6  10   5      107.35      126.26     33.44 o
  -5  10   5       88.39       45.35     30.02 o
  -4  10   5      294.10      360.84     38.96 o
  -3  10   5     2050.48     2387.17     83.33 o
  -2  10   5     1811.47     1918.85     73.55 o
  -1  10   5      111.24      116.75     29.09 o
   0  10   5      144.71      135.58     30.08 o
   1  10   5       23.64        0.65     25.25 o
   2  10   5       13.14       12.20     24.99 o
   3  10   5        7.78       38.44     29.59 o
   4  10   5       11.79      -13.36     27.34 o
   5  10   5       82.80       70.85     33.13 o
  -6  11   5      140.47       98.69     33.29 o
  -5  11   5        2.64       12.88     27.72 o
  -4  11   5      350.54      436.10     42.49 o
  -3  11   5     1012.82     1120.65     61.50 o
  -2  11   5      342.30      342.93     38.00 o
  -1  11   5       22.44       50.62     24.70 o
   0  11   5      201.45      208.87     37.56 o
   1  11   5       50.95       18.85     30.24 o
   2  11   5       50.61       15.98     30.88 o
   3  11   5       48.00       13.66     34.14 o
   4  11   5      119.86      100.43     28.77 o
  -5  12   5      134.71      182.80     36.10 o
  -4  12   5      324.39      364.51     43.21 o
  -3  12   5      691.61      745.40     55.64 o
  -2  12   5      113.90      154.28     29.02 o
  -1  12   5      231.73      229.33     37.11 o
   0  12   5      141.16      180.09     34.53 o
   1  12   5       83.95       80.24     35.51 o
   2  12   5      621.86      699.08     53.96 o
  -1 -15   6      230.17      158.44     28.83 o
   0 -15   6        3.65       62.29     29.16 o
   1 -15   6      237.69      204.59     19.71 o
   2 -15   6      193.43      222.48     30.24 o
   3 -15   6       41.42      100.59     31.74 o
  -3 -14   6     1120.37     1191.13     45.16 o
  -2 -14   6      635.27      648.53     32.58 o
  -1 -14   6       54.54       69.19     14.50 o
   0 -14   6      124.04      130.62     14.37 o
   1 -14   6      121.96      112.31     18.53 o
   2 -14   6        6.64       29.40     17.75 o
   3 -14   6        0.79      -18.81     18.81 o
   4 -14   6      606.33      630.13     33.99 o
   5 -14   6      707.83      771.10     50.68 o
  -5 -13   6      573.96      522.24     29.65 o
  -4 -13   6      780.14      797.18     34.95 o
  -3 -13   6     1150.07     1298.37    111.84 o
  -2 -13   6      486.81      412.80     19.36 o
  -1 -13   6       52.49       26.84     13.11 o
   0 -13   6       71.87       76.14     12.83 o
   1 -13   6       67.84       48.02     12.51 o
   2 -13   6        3.67      -16.83     16.83 o
   3 -13   6      490.47      398.08     23.93 o
   4 -13   6     2675.78     2862.61     59.25 o
   5 -13   6      557.88      583.58     30.73 o
   6 -13   6      268.62      269.22     47.98 o
   7 -13   6      239.80      145.17     31.64 o
  -6 -12   6      330.64      295.93     36.52 o
  -5 -12   6      803.92      754.94     33.67 o
  -4 -12   6      755.77      772.92     39.70 o
  -3 -12   6      392.29      384.81     42.43 o
  -2 -12   6      793.03      784.64     24.35 o
  -1 -12   6      111.83      104.88     12.83 o
   0 -12   6       67.49       66.35     11.36 o
   1 -12   6      316.50      272.20     15.91 o
   2 -12   6       55.81       67.79     14.06 o
   3 -12   6      926.47      792.41     46.07 o
   4 -12   6     1702.26     1751.62     47.00 o
   5 -12   6      333.69      374.63     51.49 o
   6 -12   6      350.52      398.77     25.18 o
   7 -12   6      418.79      443.63     42.55 o
   8 -12   6      319.49      357.30     27.80 o
  -7 -11   6       35.42      -30.16     30.16 o
  -6 -11   6      193.40      163.84     26.58 o
  -5 -11   6      656.73      630.42     55.58 o
  -4 -11   6      230.69      214.10     19.87 o
  -3 -11   6      398.08      377.35     44.06 o
  -2 -11   6      352.78      320.78     18.76 o
  -1 -11   6      313.83      242.70     14.72 o
   0 -11   6      419.85      387.72     18.91 o
   1 -11   6      448.62      376.37     27.02 o
   2 -11   6      859.98      776.29     27.90 o
   3 -11   6      998.90      915.99     30.35 o
   4 -11   6      176.31      175.26     31.17 o
   5 -11   6      550.65      569.26     28.81 o
   6 -11   6      818.54      863.71     34.30 o
   7 -11   6      674.24      750.89     33.23 o
   8 -11   6      164.26      149.83     28.92 o
  -7 -10   6       18.82       47.70     28.58 o
  -6 -10   6      105.31       85.25     23.19 o
  -5 -10   6      229.87      169.85     24.10 o
  -4 -10   6     1533.91     1569.85     52.26 o
  -3 -10   6      493.92      454.95     22.30 o
  -2 -10   6     3015.60     2945.17     74.42 o
  -1 -10   6     2835.01     2862.41     47.93 o
   0 -10   6      263.16      205.99     15.25 o
   1 -10   6      380.33      313.53     15.14 o
   2 -10   6     1328.91     1185.17     54.48 o
   3 -10   6      110.95       82.90     17.89 o
   4 -10   6        2.05        6.16     12.29 o
   5 -10   6     1732.80     1854.36     69.95 o
   6 -10   6     1898.49     2120.55     99.85 o
   7 -10   6      447.79      501.04     37.53 o
   8 -10   6       13.57      -27.89     27.89 o
   9 -10   6       91.54      103.49     30.25 o
  -8  -9   6      109.33       58.45     27.32 o
  -7  -9   6       37.13       -0.73     25.15 o
  -6  -9   6      340.02      318.50     28.32 o
  -5  -9   6     1157.35     1342.39     52.03 o
  -4  -9   6     2132.39     2286.59    122.77 o
  -3  -9   6     3030.08     3027.61    127.75 o
  -2  -9   6     4332.46     4331.73     59.19 o
  -1  -9   6      837.74      795.43     20.46 o
   0  -9   6      740.12      595.65     33.78 o
   1  -9   6       77.27       47.40      8.96 o
   2  -9   6       95.04       67.44     14.67 o
   3  -9   6      352.63      285.81     32.43 o
   4  -9   6     1924.91     2003.83    166.53 o
   5  -9   6     2894.51     2925.72     51.73 o
   6  -9   6      138.11      150.86     23.59 o
   7  -9   6       78.42       97.85     23.81 o
   8  -9   6      132.59      208.62     31.38 o
   9  -9   6      630.14      667.83     46.99 o
  -9  -8   6      537.69      521.99     43.58 o
  -8  -8   6      244.52      290.35     30.42 o
  -7  -8   6       21.96       14.65     21.57 o
  -6  -8   6        4.48      -12.34     18.42 o
  -5  -8   6     1374.02     1304.02     48.24 o
  -4  -8   6     2235.67     2414.74    152.56 o
  -3  -8   6     4972.05     5146.87     97.70 o
  -2  -8   6      458.64      453.45     16.24 o
  -1  -8   6      159.03      150.85     12.98 o
   0  -8   6     3130.25     3439.56     51.68 o
   1  -8   6     2362.16     2319.92     40.78 o
   2  -8   6     1034.53      974.45     24.71 o
   3  -8   6     2190.06     2231.36    106.63 o
   4  -8   6     4073.71     4522.28     43.70 o
   5  -8   6      300.45      311.68     24.84 o
   6  -8   6       22.07       32.20     11.04 o
   7  -8   6     1934.42     1955.56     63.47 o
   8  -8   6     1225.48     1414.61     57.77 o
   9  -8   6      424.87      439.19     38.68 o
  10  -8   6       53.10       94.36     33.18 o
  -9  -7   6     1477.08     1588.25     68.01 o
  -8  -7   6      271.90      259.86     31.66 o
  -7  -7   6        3.45      -20.49     20.49 o
  -6  -7   6       56.13       48.55     19.87 o
  -5  -7   6     2088.12     2188.22    173.70 o
  -4  -7   6     1868.28     1936.46    175.13 o
  -3  -7   6      499.36      458.64     33.01 o
  -2  -7   6      196.61      168.90     11.06 o
  -1  -7   6     1812.03     1804.42     23.95 o
   0  -7   6     8034.97     8187.20     51.34 o
   1  -7   6     2184.37     2256.22     32.07 o
   2  -7   6     1382.86     1299.61     26.81 o
   3  -7   6     5474.29     5752.38     55.97 o
   4  -7   6        2.01       15.86      7.09 o
   5  -7   6        8.27       10.47      9.29 o
   6  -7   6     1453.45     1548.82    119.16 o
   7  -7   6     5021.35     5262.41     66.20 o
   8  -7   6     1058.00     1095.33     51.48 o
   9  -7   6      327.83      322.85     31.21 o
  10  -7   6        0.22        7.84     29.96 o
  -9  -6   6     1450.97     1414.46     62.85 o
  -8  -6   6      161.15      110.40     22.72 o
  -7  -6   6      123.15       85.43     20.99 o
  -6  -6   6      411.61      367.50     18.80 o
  -5  -6   6      654.33      709.93    127.56 o
  -4  -6   6       15.31       26.18      7.57 o
  -3  -6   6      359.64      385.79     17.63 o
  -2  -6   6     1558.77     1582.02     20.89 o
  -1  -6   6     5395.75     5551.24     51.12 o
   0  -6   6      768.17      677.35     12.32 o
   1  -6   6      387.55      365.51     15.49 o
   2  -6   6      118.57       81.55      8.89 o
   3  -6   6     1741.24     1926.48     30.27 o
   4  -6   6      109.85      117.24     11.13 o
   5  -6   6     3055.28     3309.14     45.29 o
   6  -6   6     2375.87     2430.02     42.34 o
   7  -6   6     2080.06     2245.18     91.33 o
   8  -6   6      412.85      424.16     23.36 o
   9  -6   6      110.95      101.24     26.43 o
  10  -6   6       21.13       35.26     28.60 o
 -10  -5   6     1534.81     1489.32     69.79 o
  -9  -5   6      692.33      732.35     47.34 o
  -8  -5   6      740.69      701.76     43.73 o
  -7  -5   6      107.67      108.01     22.43 o
  -6  -5   6        5.36        1.20     11.03 o
  -5  -5   6      378.98      316.99     40.63 o
  -4  -5   6     1039.68     1196.90     44.87 o
  -3  -5   6     1873.66     1972.08     31.78 o
  -2  -5   6     5363.24     5509.65     54.37 o
  -1  -5   6     4620.51     4845.11     38.85 o
   0  -5   6     1110.76     1043.43     13.09 o
   1  -5   6     2803.60     3057.84     55.93 o
   2  -5   6      101.61       90.93      7.01 o
   3  -5   6       47.50       64.50      7.47 o
   4  -5   6       16.90       26.11      7.12 o
   5  -5   6     1587.95     1543.75     43.56 o
   6  -5   6     2028.81     2022.04     38.80 o
   7  -5   6     2012.53     1940.85     58.76 o
   8  -5   6     1704.54     1807.84     62.72 o
   9  -5   6      498.84      458.55     38.81 o
  10  -5   6      112.65      107.92     27.83 o
 -10  -4   6      887.64      993.40     56.41 o
  -9  -4   6      179.21      164.79     30.07 o
  -8  -4   6      763.50      623.55     40.80 o
  -7  -4   6       22.98       51.84     18.97 o
  -6  -4   6      143.27       97.81     18.01 o
  -5  -4   6       34.94       27.63     11.39 o
  -4  -4   6     2575.28     2665.83     36.21 o
  -3  -4   6     5005.51     5185.02     76.51 o
  -2  -4   6    17454.51    19936.65    255.33 o
  -1  -4   6    10207.19    11302.29    130.91 o
   0  -4   6     4394.55     4748.62     45.95 o
   1  -4   6      562.66      519.34     10.40 o
   2  -4   6      380.92      331.65      7.70 o
   3  -4   6     3288.55     3613.06     45.72 o
   4  -4   6      164.17      187.28     15.26 o
   5  -4   6     1231.18     1287.66     39.05 o
   6  -4   6     1431.34     1323.47     45.27 o
   7  -4   6     1626.17     1609.79     54.75 o
   8  -4   6     1372.17     1439.02     56.36 o
   9  -4   6      181.23      159.36     25.62 o
  10  -4   6      147.34      173.58     34.50 o
 -10  -3   6      482.80      411.95     39.90 o
  -9  -3   6      374.03      375.26     35.35 o
  -8  -3   6       84.23       63.10     21.48 o
  -7  -3   6      303.96      232.86     26.36 o
  -6  -3   6     1845.99     1806.76     51.98 o
  -5  -3   6      156.60      134.37     16.54 o
  -4  -3   6     1293.77     1155.04     33.46 o
  -3  -3   6     8865.84     9932.78     61.47 o
  -2  -3   6     9560.30    10531.47     47.54 o
  -1  -3   6     3332.01     3543.38     40.09 o
   0  -3   6     4118.13     4270.98     63.13 o
   1  -3   6     1352.80     1284.93     20.11 o
   2  -3   6     2582.87     2841.05     26.57 o
   3  -3   6        0.89       -1.53      6.07 o
   4  -3   6      269.55      319.88     23.99 o
   5  -3   6       65.69       60.20     15.19 o
   6  -3   6      669.98      566.25     32.24 o
   7  -3   6     1280.44     1206.28     47.00 o
   8  -3   6     1453.87     1524.05     58.14 o
   9  -3   6      111.52      113.08     28.29 o
  10  -3   6      697.71      665.34     49.56 o
 -10  -2   6      670.28      693.89     46.80 o
  -9  -2   6      576.17      533.50     40.82 o
  -8  -2   6       12.06      -21.77     21.77 o
  -7  -2   6     1207.48     1173.51     48.04 o
  -6  -2   6     1792.83     1834.03     51.74 o
  -5  -2   6      651.44      640.15     29.65 o
  -4  -2   6     3141.89     3070.13     52.86 o
  -3  -2   6     3073.27     3187.56    100.62 o
  -2  -2   6     1049.25      913.83     16.91 o
  -1  -2   6     1127.86     1023.29     10.96 o
   0  -2   6     6431.95     6703.01     40.55 o
   1  -2   6     8529.40     9246.66    138.25 o
   2  -2   6      750.35      785.80     14.22 o
   3  -2   6       84.87      113.20      9.84 o
   4  -2   6       97.84       90.02      9.07 o
   5  -2   6      606.09      566.68     28.95 o
   6  -2   6     5252.39     5280.62     87.82 o
   7  -2   6     1840.05     1836.21     58.68 o
   8  -2   6     1338.94     1441.50     57.65 o
   9  -2   6      159.78      169.73     28.95 o
  10  -2   6      782.40      720.16     52.78 o
 -11  -1   6     1072.19     1068.89     62.34 o
 -10  -1   6      569.35      599.35     44.14 o
  -9  -1   6      360.48      278.96     32.08 o
  -8  -1   6      594.67      502.79     38.34 o
  -7  -1   6     2507.41     2381.68     65.87 o
  -6  -1   6      131.48      132.44     20.74 o
  -5  -1   6       29.81       10.20     14.10 o
  -4  -1   6      375.84      305.83     20.69 o
  -3  -1   6     2129.81     2078.79     27.80 o
  -2  -1   6     6164.30     6429.08     37.10 o
  -1  -1   6    15008.23    16345.96    155.66 o
   0  -1   6       18.29       26.63      3.43 o
   1  -1   6     1532.25     1578.54     26.65 o
   2  -1   6     1365.18     1250.34     15.17 o
   3  -1   6     6393.90     6826.92     50.63 o
   4  -1   6      140.20      142.65     10.68 o
   5  -1   6     6393.37     6616.27     91.26 o
   6  -1   6     4053.20     4152.04     79.67 o
   7  -1   6      441.28      448.35     33.00 o
   8  -1   6      177.25      149.67     28.15 o
   9  -1   6      665.60      728.20     48.88 o
  10  -1   6     1129.54     1111.39     61.25 o
 -11   0   6      823.26      781.62     55.45 o
 -10   0   6       52.80       33.33     28.75 o
  -9   0   6      640.28      585.81     41.23 o
  -8   0   6     3862.81     3787.49     88.99 o
  -7   0   6     2679.43     2641.62     69.50 o
  -6   0   6      513.32      431.62     29.53 o
  -5   0   6      254.68      206.57     21.23 o
  -4   0   6      369.50      270.18     18.86 o
  -3   0   6     1265.69     1227.82     20.99 o
  -2   0   6     2104.55     2086.30     76.92 o
  -1   0   6       21.19       29.06      5.44 o
   0   0   6      431.97      485.06     11.27 o
   1   0   6     8471.24     9463.78     46.63 o
   2   0   6    14529.98    15424.08     75.46 o
   3   0   6     4089.87     4440.69     38.95 o
   4   0   6     3358.00     3406.47    121.40 o
   5   0   6     3419.04     3689.34     71.64 o
   6   0   6       86.18       60.77     19.42 o
   7   0   6      297.04      272.40     30.06 o
   8   0   6      821.32      823.96     47.42 o
   9   0   6     2336.96     2713.28     85.89 o
  10   0   6      959.08     1058.77     60.24 o
 -11   1   6       22.85      -21.12     34.07 o
 -10   1   6       57.69       41.15     25.10 o
  -9   1   6      867.09      860.26     49.34 o
  -8   1   6     3972.20     4078.09     93.94 o
  -7   1   6     2762.35     2858.81     73.99 o
  -6   1   6       55.57       54.50     17.43 o
  -5   1   6       25.81       39.56     14.17 o
  -4   1   6     4742.89     4637.23     47.14 o
  -3   1   6        1.08        5.33      4.86 o
  -2   1   6      386.93      463.56     41.56 o
  -1   1   6      855.86      776.76     11.72 o
   0   1   6    10590.88    11838.93    212.44 o
   1   1   6    18704.47    20411.84     71.81 o
   2   1   6     4659.59     4890.81     35.81 o
   3   1   6       88.48      109.19      7.30 o
   4   1   6     1761.99     1743.14     36.69 o
   5   1   6        1.76       -0.20      8.86 o
   6   1   6      128.69      114.92     22.38 o
   7   1   6      107.97       89.85     21.87 o
   8   1   6     1494.85     1593.02     62.11 o
   9   1   6     1873.44     2093.94     76.82 o
  10   1   6      831.20      873.55     55.42 o
 -11   2   6        0.58        7.96     29.39 o
 -10   2   6       96.28       90.75     26.70 o
  -9   2   6     1226.76     1424.09     62.07 o
  -8   2   6     1917.13     1988.32     67.82 o
  -7   2   6     1045.67      991.37     46.66 o
  -6   2   6        5.09        0.31     15.21 o
  -5   2   6      961.19      914.58     38.67 o
  -4   2   6     1540.07     1726.84     39.41 o
  -3   2   6      341.69      278.25     20.79 o
  -2   2   6       35.33       40.91      4.68 o
  -1   2   6    14360.82    15898.86    195.74 o
   0   2   6    22312.43    24690.55     96.83 o
   1   2   6     2939.92     2619.90     80.88 o
   2   2   6      161.28      161.88      9.80 o
   3   2   6     1441.29     1449.89     17.17 o
   4   2   6      163.75      172.38     13.93 o
   5   2   6     1317.69     1296.21     82.95 o
   6   2   6       89.89       84.26     20.69 o
   7   2   6      589.10      641.38     40.57 o
   8   2   6     1871.23     2021.28     71.52 o
   9   2   6     1853.18     1880.44     76.07 o
 -10   3   6     1082.16     1066.81     61.01 o
  -9   3   6     1441.67     1508.30     66.26 o
  -8   3   6      192.68      161.17     29.50 o
  -7   3   6      299.85      272.96     26.15 o
  -6   3   6       21.38       27.45     16.91 o
  -5   3   6       28.24       30.77      6.27 o
  -4   3   6      585.05      527.93     10.02 o
  -3   3   6       52.18       27.23     14.61 o
  -2   3   6     1063.41     1098.68     63.28 o
  -1   3   6    12176.24    12755.20    117.94 o
   0   3   6     8480.71     8807.73     65.06 o
   1   3   6      996.75      903.56     13.97 o
   2   3   6       12.43        9.95      6.62 o
   3   3   6      235.16      236.33     21.26 o
   4   3   6     3713.07     3904.24     78.70 o
   5   3   6      436.20      445.82     31.62 o
   6   3   6      800.31      663.03     39.44 o
   7   3   6      793.81      702.02     44.25 o
   8   3   6     2107.45     2279.48     79.60 o
   9   3   6     1128.57     1294.92     66.32 o
 -10   4   6     1132.01     1133.32     64.44 o
  -9   4   6      580.96      573.10     43.96 o
  -8   4   6      456.57      504.63     40.86 o
  -7   4   6      474.06      413.38     34.61 o
  -6   4   6      242.53      219.17     26.96 o
  -5   4   6     1205.60     1287.58     49.89 o
  -4   4   6     1155.73     1123.38     43.68 o
  -3   4   6      152.40      148.70     20.29 o
  -2   4   6      738.61      644.02     17.55 o
  -1   4   6     9841.39    10272.99    154.86 o
   0   4   6     4184.57     4060.82     35.65 o
   1   4   6     1386.17     1397.34     30.87 o
   2   4   6      156.94      146.69      9.23 o
   3   4   6     1384.90     1359.38     46.99 o
   4   4   6     4135.69     4394.90     87.72 o
   5   4   6        0.09      -16.81     16.81 o
   6   4   6       87.08       72.33     19.56 o
   7   4   6     1265.53     1312.48     59.41 o
   8   4   6      748.25      839.49     51.13 o
   9   4   6      725.81      757.90     53.32 o
 -10   5   6      413.37      483.37     47.80 o
  -9   5   6      487.20      556.79     45.90 o
  -8   5   6      879.13      864.79     51.03 o
  -7   5   6      128.23      116.80     25.42 o
  -6   5   6     1028.73      919.64     45.76 o
  -5   5   6     2214.94     2334.70     69.14 o
  -4   5   6      628.06      651.61     36.00 o
  -3   5   6      324.81      279.20     25.00 o
  -2   5   6     3282.47     3359.00     38.57 o
  -1   5   6     1544.49     1453.19     52.03 o
   0   5   6       53.53       28.91      5.85 o
   1   5   6       58.61       65.49      8.58 o
   2   5   6     2117.46     2011.01     28.42 o
   3   5   6     3732.68     3702.56     81.06 o
   4   5   6     1902.83     1974.74     62.44 o
   5   5   6       23.34       19.54     20.60 o
   6   5   6      161.04      205.95     32.78 o
   7   5   6      854.92      901.40     54.81 o
   8   5   6      357.42      337.11     36.08 o
 -10   6   6      508.64      499.01     48.26 o
  -9   6   6      301.22      349.71     38.12 o
  -8   6   6      235.17      248.09     32.83 o
  -7   6   6       79.14       57.98     23.30 o
  -6   6   6     1540.29     1629.93     64.25 o
  -5   6   6     2078.07     2115.35     67.75 o
  -4   6   6       13.49        7.41     20.53 o
  -3   6   6      686.96      724.70     41.50 o
  -2   6   6      643.34      604.46     30.62 o
  -1   6   6       12.17       17.22     18.38 o
   0   6   6      601.48      618.63     19.60 o
   1   6   6     1669.39     1688.63     58.90 o
   2   6   6     3088.83     3116.12     34.20 o
   3   6   6     2204.91     2105.85     64.70 o
   4   6   6       81.51       92.14     22.88 o
   5   6   6      137.84       79.97     22.43 o
   6   6   6       20.06      -26.49     26.49 o
   7   6   6      524.62      458.73     42.72 o
   8   6   6      179.88      210.23     31.30 o
  -9   7   6      103.06       86.53     31.29 o
  -8   7   6      159.74      193.31     36.08 o
  -7   7   6     1185.29     1438.34     65.72 o
  -6   7   6     1618.78     1606.15     87.32 o
  -5   7   6       20.16       27.87     24.92 o
  -4   7   6       49.87       10.50     18.15 o
  -3   7   6      107.07       90.27     23.70 o
  -2   7   6        1.78      -17.65     19.37 o
  -1   7   6      960.07      932.16     31.70 o
   0   7   6     2351.64     2329.12    246.04 o
   1   7   6     1592.37     1543.22     69.10 o
   2   7   6     2595.11     2353.82     70.93 o
   3   7   6      876.34      857.24     45.13 o
   4   7   6     1158.37     1213.72     56.15 o
   5   7   6      145.42      162.47     28.64 o
   6   7   6      301.19      327.30     36.04 o
   7   7   6      281.13      408.41     42.12 o
  -9   8   6        0.66        0.00     30.46 o
  -8   8   6      280.18      331.95     41.39 o
  -7   8   6      782.87      864.06     55.64 o
  -6   8   6      467.86      510.74     44.19 o
  -5   8   6      229.45      187.79     30.33 o
  -4   8   6      859.46      805.19     47.34 o
  -3   8   6        4.97        7.16     23.20 o
  -2   8   6      472.34      492.22     37.63 o
  -1   8   6      635.98      676.26     43.21 o
   0   8   6      290.65      240.92     31.72 o
   1   8   6       68.23       67.75     24.34 o
   2   8   6     1526.32     1863.57     67.16 o
   3   8   6     1593.82     1772.19     67.76 o
   4   8   6      483.53      441.88     38.07 o
   5   8   6       49.07       45.73     27.79 o
   6   8   6      170.35      152.21     27.79 o
  -8   9   6       74.73      103.77     33.31 o
  -7   9   6      499.68      459.57     44.53 o
  -6   9   6      726.10      808.59     50.94 o
  -5   9   6     1580.28     1665.67     70.21 o
  -4   9   6      250.19      341.06     37.63 o
  -3   9   6      283.30      319.05     37.10 o
  -2   9   6       44.93       36.31     22.35 o
  -1   9   6       69.73       71.74     28.18 o
   0   9   6       23.94       -2.37     20.97 o
   1   9   6      868.62     1083.17     55.76 o
   2   9   6     2581.75     3030.55     89.23 o
   3   9   6      515.88      583.78     45.56 o
   4   9   6        4.28       -7.68     28.04 o
   5   9   6        0.24      -23.43     25.50 o
  -7  10   6      672.23      798.46     59.09 o
  -6  10   6      368.33      394.53     40.36 o
  -5  10   6      220.11      236.63     32.67 o
  -4  10   6       14.72        8.54     25.93 o
  -3  10   6        1.94       -2.07     27.99 o
  -2  10   6      300.61      316.23     37.93 o
  -1  10   6       60.17        8.14     27.73 o
   0  10   6      360.12      319.81     38.09 o
   1  10   6     2254.48     2455.01     84.50 o
   2  10   6     1295.24     1618.30     73.10 o
   3  10   6      211.05      165.63     33.44 o
   4  10   6        1.53      -33.05     33.05 o
  -6  11   6      121.89      112.81     37.71 o
  -5  11   6        5.95      -33.70     33.70 o
  -4  11   6        2.83       14.05     28.24 o
  -3  11   6      221.27      253.60     34.24 o
  -2  11   6      266.54      324.08     37.32 o
  -1  11   6       10.66      -20.99     31.64 o
   0  11   6      833.66     1023.12     61.90 o
   1  11   6      911.88     1026.99     61.60 o
   2  11   6      430.84      377.88     44.31 o
   3  11   6      264.61      260.52     33.87 o
  -4  12   6      228.35      215.60     39.63 o
  -3  12   6      582.94      670.67     55.62 o
  -2  12   6       77.87      113.87     34.80 o
  -1  12   6      425.19      461.00     46.90 o
   0  12   6      388.85      464.09     46.12 o
   1  12   6      139.99      124.94     36.70 o
  -1 -15   7       22.10       11.46     31.66 o
   0 -15   7      279.96      209.32     21.24 o
   1 -15   7      801.09      737.68     35.51 o
   2 -15   7      723.84      766.51     47.85 o
   3 -15   7      131.65       59.09     29.67 o
  -3 -14   7       22.31       28.29     30.80 o
  -2 -14   7       34.61       63.10     29.67 o
  -1 -14   7      330.57      304.41     22.46 o
   0 -14   7      822.25      747.26     32.13 o
   1 -14   7      928.12      951.40     34.82 o
   2 -14   7      328.97      326.87     31.78 o
   3 -14   7      238.78      219.63     29.60 o
   4 -14   7       13.85        7.60     27.38 o
   5 -14   7       29.17        7.56     31.95 o
  -5 -13   7       64.69      118.40     31.39 o
  -4 -13   7        1.23       -2.18     18.45 o
  -3 -13   7      279.17      204.99     20.51 o
  -2 -13   7      137.77      117.60     16.01 o
  -1 -13   7       26.21       24.39     13.24 o
   0 -13   7      914.73      891.32     26.35 o
   1 -13   7     1092.66     1067.94     28.50 o
   2 -13   7      658.84      465.18     24.52 o
   3 -13   7      504.08      431.74     24.63 o
   4 -13   7       44.74       15.05     16.69 o
   5 -13   7       24.96       29.36     29.07 o
   6 -13   7        4.79      -13.50     28.56 o
  -6 -12   7       92.03       48.07     20.61 o
  -5 -12   7        0.38       -5.11     20.44 o
  -4 -12   7      385.07      338.03     22.16 o
  -3 -12   7       49.22       59.08     16.17 o
  -2 -12   7      506.07      473.36     19.47 o
  -1 -12   7      101.59       78.40     11.77 o
   0 -12   7     1633.80     1617.98     34.64 o
   1 -12   7     1635.66     1497.34     47.89 o
   2 -12   7      234.54      202.79     30.22 o
   3 -12   7      499.97      458.35     23.84 o
   4 -12   7       51.29       54.97     15.97 o
   5 -12   7       48.98       56.36     35.54 o
   6 -12   7       36.41       21.01     28.00 o
   7 -12   7       52.86       71.25     30.28 o
  -7 -11   7      177.08      181.19     32.50 o
  -6 -11   7      113.39       84.03     19.57 o
  -5 -11   7       50.80       23.67     17.51 o
  -4 -11   7       37.24       59.54     22.56 o
  -3 -11   7        0.05        0.47     13.36 o
  -2 -11   7       10.41       -1.20     10.95 o
  -1 -11   7     2121.67     2084.91     54.61 o
   0 -11   7     3163.06     3411.77     44.26 o
   1 -11   7     1914.70     1886.98     33.25 o
   2 -11   7      471.23      385.78     20.40 o
   3 -11   7       73.29       61.08     12.61 o
   4 -11   7      761.29      809.84    100.74 o
   5 -11   7       91.28       92.51     15.61 o
   6 -11   7       24.24        8.74     16.63 o
   7 -11   7      102.56       84.13     19.71 o
   8 -11   7      290.45      353.44     57.10 o
  -7 -10   7       69.24      109.24     28.12 o
  -6 -10   7      883.09      785.38     41.49 o
  -5 -10   7      303.59      294.92     21.97 o
  -4 -10   7       77.64       93.99     15.07 o
  -3 -10   7      282.97      203.86     16.62 o
  -2 -10   7       28.97       22.73      9.80 o
  -1 -10   7     3847.07     3752.48     44.44 o
   0 -10   7     4187.47     4409.08     50.49 o
   1 -10   7     1282.21     1283.39     26.27 o
   2 -10   7      244.98      227.20     47.47 o
   3 -10   7       82.60       61.97     11.55 o
   4 -10   7     1979.33     2079.41     43.34 o
   5 -10   7       99.60       96.13     16.39 o
   6 -10   7       57.67       86.95     27.38 o
   7 -10   7      148.05      167.22     19.02 o
   8 -10   7      123.82      105.81     19.97 o
   9 -10   7      669.55      765.05     48.91 o
  -8  -9   7      490.29      496.32     36.70 o
  -7  -9   7     1190.39     1063.47     50.74 o
  -6  -9   7      548.36      452.80     32.31 o
  -5  -9   7      217.17      213.29     19.48 o
  -4  -9   7       84.23       76.04     21.77 o
  -3  -9   7      886.70      980.14     46.12 o
  -2  -9   7       28.31       18.59      7.16 o
  -1  -9   7     6403.84     6640.42     75.30 o
   0  -9   7     1786.81     1792.40     42.51 o
   1  -9   7      812.87      771.80     19.36 o
   2  -9   7      515.01      432.56     32.61 o
   3  -9   7     1646.79     1500.26     41.67 o
   4  -9   7     1954.15     2063.55    104.64 o
   5  -9   7      428.27      394.35     29.89 o
   6  -9   7       61.60       73.41     15.73 o
   7  -9   7      364.83      315.87     22.95 o
   8  -9   7      411.72      400.22     33.52 o
   9  -9   7     1068.48     1139.90     58.82 o
  -9  -8   7      628.29      622.05     44.70 o
  -8  -8   7      819.08      801.89     47.50 o
  -7  -8   7       98.65      124.27     22.54 o
  -6  -8   7      229.73      143.88     22.39 o
  -5  -8   7     2050.40     2146.17     59.46 o
  -4  -8   7     4342.03     4955.52    148.39 o
  -3  -8   7      407.70      378.44     14.59 o
  -2  -8   7     3717.36     3866.48     92.15 o
  -1  -8   7     1933.06     2045.01     27.50 o
   0  -8   7       57.79       40.79      7.70 o
   1  -8   7      304.65      287.97     11.79 o
   2  -8   7      286.73      258.81     14.17 o
   3  -8   7     3241.94     3261.63     83.61 o
   4  -8   7     2839.21     3024.75     36.82 o
   5  -8   7     1067.33     1081.59     28.00 o
   6  -8   7        0.67        9.15     10.25 o
   7  -8   7     1008.15     1116.29    113.88 o
   8  -8   7      646.45      709.62     42.53 o
   9  -8   7       29.97       19.88     25.66 o
  -9  -7   7      409.47      431.53     37.45 o
  -8  -7   7      186.64      150.04     23.90 o
  -7  -7   7        2.29       -5.56     19.96 o
  -6  -7   7     4747.79     5384.73    263.48 o
  -5  -7   7     5443.12     5912.29    122.45 o
  -4  -7   7     2623.58     2955.05     78.19 o
  -3  -7   7     1466.77     1412.28     30.17 o
  -2  -7   7     3157.68     3318.72     30.09 o
  -1  -7   7      612.35      599.08     40.49 o
   0  -7   7       58.10       58.33      5.79 o
   1  -7   7      829.62      878.71     59.48 o
   2  -7   7     3025.90     2874.02     36.87 o
   3  -7   7     5828.53     5821.87     61.35 o
   4  -7   7     2433.27     2413.22     44.49 o
   5  -7   7      131.90      144.58     11.40 o
   6  -7   7      115.98      151.07     14.57 o
   7  -7   7      108.88      121.26     15.88 o
   8  -7   7      314.73      345.42     21.41 o
   9  -7   7       66.68       58.09     25.83 o
  10  -7   7      157.68      174.65     29.41 o
  -9  -6   7       15.61        6.17     26.01 o
  -8  -6   7      190.95      147.01     28.47 o
  -7  -6   7     1986.96     2143.54    177.26 o
  -6  -6   7     7519.20     8092.78    298.37 o
  -5  -6   7     2667.36     2911.31    243.01 o
  -4  -6   7      273.64      249.75     20.49 o
  -3  -6   7     1373.63     1381.03     34.07 o
  -2  -6   7       26.15       18.60      5.19 o
  -1  -6   7      270.16      248.80      8.46 o
   0  -6   7       66.71       77.99      4.36 o
   1  -6   7     5910.69     5983.13     31.64 o
   2  -6   7    13206.81    14081.93     94.09 o
   3  -6   7     6652.43     7115.15     56.00 o
   4  -6   7     2878.82     3051.48     35.10 o
   5  -6   7       51.30       33.29      8.34 o
   6  -6   7        8.38       19.45     10.65 o
   7  -6   7      264.98      239.98     18.26 o
   8  -6   7        2.66      -10.57     22.60 o
   9  -6   7       33.19       17.19     17.17 o
  10  -6   7     1411.47     1641.87     71.01 o
 -10  -5   7      108.23      106.20     31.37 o
  -9  -5   7       18.78       17.27     27.61 o
  -8  -5   7      707.13      677.29     43.20 o
  -7  -5   7     3708.03     3859.56     84.85 o
  -6  -5   7     3156.65     3589.06     76.71 o
  -5  -5   7      648.45      577.85     72.44 o
  -4  -5   7       19.86       17.53      7.63 o
  -3  -5   7     2165.27     2308.33     37.00 o
  -2  -5   7     1177.51      990.61     25.02 o
  -1  -5   7      342.01      386.29     11.30 o
   0  -5   7      897.27      974.08     26.83 o
   1  -5   7     4014.85     3960.87     23.23 o
   2  -5   7     7456.85     7972.71    126.94 o
   3  -5   7     1315.47     1185.01     29.22 o
   4  -5   7     1017.69      987.03     20.12 o
   5  -5   7       20.88       26.11      8.08 o
   6  -5   7      410.24      353.68     18.21 o
   7  -5   7     1359.96     1189.54     48.10 o
   8  -5   7       27.65       23.47     21.37 o
   9  -5   7      448.93      525.53     41.38 o
  10  -5   7     2144.52     2326.84     80.49 o
 -10  -4   7      201.62      164.92     31.17 o
  -9  -4   7       12.27      -18.99     23.42 o
  -8  -4   7     1720.94     1664.07     60.70 o
  -7  -4   7     2599.72     2547.31     69.07 o
  -6  -4   7      198.30      167.27     19.82 o
  -5  -4   7      549.75      542.22     56.87 o
  -4  -4   7      463.72      430.43     16.27 o
  -3  -4   7     5154.58     5106.09     47.04 o
  -2  -4   7     2915.30     3140.03     30.49 o
  -1  -4   7      356.10      307.31      7.92 o
   0  -4   7      327.94      284.41     11.63 o
   1  -4   7     5193.30     5273.32     41.24 o
   2  -4   7     4954.35     5061.29     38.44 o
   3  -4   7     1726.18     1657.55     24.40 o
   4  -4   7       11.64       12.63      6.75 o
   5  -4   7      638.60      647.09     18.33 o
   6  -4   7     1119.21     1071.77     41.76 o
   7  -4   7      449.11      490.01     34.43 o
   8  -4   7        1.28       11.96     22.45 o
   9  -4   7     1397.42     1322.47     59.35 o
  10  -4   7      850.19      827.16     52.22 o
 -10  -3   7       15.40        5.96     26.43 o
  -9  -3   7      528.40      461.37     36.63 o
  -8  -3   7     1462.51     1302.24     54.61 o
  -7  -3   7     1479.48     1475.05     52.82 o
  -6  -3   7        4.68       12.55     14.38 o
  -5  -3   7      768.17      630.25     28.50 o
  -4  -3   7     4159.02     4221.35     38.52 o
  -3  -3   7     2764.19     2869.94     38.22 o
  -2  -3   7      161.17      167.73      6.05 o
  -1  -3   7       85.51       84.75      3.12 o
   0  -3   7     3023.42     3235.91     40.08 o
   1  -3   7     4181.15     4399.94     26.82 o
   2  -3   7     5388.21     5654.71     55.83 o
   3  -3   7     1337.35     1383.58     20.60 o
   4  -3   7      446.73      428.07     13.72 o
   5  -3   7     2837.62     2873.27     73.15 o
   6  -3   7     1224.77     1180.79     42.44 o
   7  -3   7      358.18      387.74     31.19 o
   8  -3   7      278.61      308.07     30.94 o
   9  -3   7      741.20      718.53     45.02 o
  10  -3   7       16.84        3.89     29.71 o
 -10  -2   7       66.54       35.74     27.43 o
  -9  -2   7      352.34      291.08     33.70 o
  -8  -2   7     1022.00      959.50     48.22 o
  -7  -2   7     1070.98     1089.56     45.60 o
  -6  -2   7      640.64      559.96     31.11 o
  -5  -2   7     6100.51     6209.82     84.74 o
  -4  -2   7     2901.99     3029.61     38.75 o
  -3  -2   7      837.63      765.58     18.33 o
  -2  -2   7        8.29        6.34      5.03 o
  -1  -2   7     1868.65     1908.21     14.61 o
   0  -2   7     3119.94     3343.70     24.01 o
   1  -2   7      197.84      151.57      7.58 o
   2  -2   7     2214.36     2189.03     20.69 o
   3  -2   7     3280.67     3299.43     40.78 o
   4  -2   7     3212.42     3301.52     39.98 o
   5  -2   7     5301.76     5429.98     55.76 o
   6  -2   7      956.62      947.94     40.42 o
   7  -2   7      229.97      172.19     26.68 o
   8  -2   7      260.49      290.57     30.61 o
   9  -2   7        8.50      -24.48     24.48 o
  10  -2   7       51.09       40.00     31.63 o
 -10  -1   7       17.73       12.23     30.22 o
  -9  -1   7       61.45       44.81     23.96 o
  -8  -1   7       60.16       57.77     20.90 o
  -7  -1   7     1722.22     1562.33     54.29 o
  -6  -1   7     2259.23     2152.27     57.47 o
  -5  -1   7     3442.20     3491.23     65.60 o
  -4  -1   7     1381.44     1383.53     25.98 o
  -3  -1   7     5418.80     5799.84     72.46 o
  -2  -1   7      977.75      898.96     18.85 o
  -1  -1   7     2082.75     2345.81     27.37 o
   0  -1   7      774.32      698.54     10.38 o
   1  -1   7      106.21       82.42      5.53 o
   2  -1   7     3179.59     3290.63     83.96 o
   3  -1   7     4839.96     4872.78     43.47 o
   4  -1   7     7252.34     7427.24     58.31 o
   5  -1   7     3050.25     3086.70     41.77 o
   6  -1   7      920.65      908.78     80.09 o
   7  -1   7     1790.94     1770.60     60.14 o
   8  -1   7       24.86       40.74     20.07 o
   9  -1   7      152.63      114.25     27.67 o
  10  -1   7      371.77      494.28     48.33 o
 -10   0   7      604.71      508.19     41.22 o
  -9   0   7       71.49       32.56     24.65 o
  -8   0   7      971.47      873.18     47.96 o
  -7   0   7     2859.21     2792.81     72.41 o
  -6   0   7      478.90      397.09     28.49 o
  -5   0   7      438.64      378.85     25.49 o
  -4   0   7     1296.44     1229.46     52.52 o
  -3   0   7     5489.46     5479.94    150.63 o
  -2   0   7     1483.51     1382.40     87.28 o
  -1   0   7     2826.44     3106.18     28.45 o
   0   0   7      734.63      819.84     18.67 o
   1   0   7      392.68      331.16     18.09 o
   2   0   7     4961.83     5397.90     53.21 o
   3   0   7     1622.31     1642.57     32.28 o
   4   0   7     4083.75     4345.37     43.23 o
   5   0   7      632.60      642.72     26.92 o
   6   0   7     2201.37     2347.64     43.53 o
   7   0   7      784.66      739.55     39.85 o
   8   0   7      111.65       93.65     26.23 o
   9   0   7      341.60      355.62     37.77 o
  10   0   7       65.72       58.93     34.39 o
 -10   1   7       30.38       14.66     30.33 o
  -9   1   7        9.15        5.67     25.04 o
  -8   1   7     1300.86     1167.51     53.70 o
  -7   1   7        1.70      -18.41     18.41 o
  -6   1   7        4.56        4.82     17.09 o
  -5   1   7     1651.61     1659.00    136.52 o
  -4   1   7     4671.82     4604.85     95.08 o
  -3   1   7     6846.94     7047.05    126.70 o
  -2   1   7      354.26      306.27     43.79 o
  -1   1   7      255.11      196.08     15.26 o
   0   1   7      604.53      653.55     14.72 o
   1   1   7       49.74       48.37      6.83 o
   2   1   7      376.98      386.40     11.93 o
   3   1   7      517.70      500.71     42.46 o
   4   1   7     2637.55     2799.81     32.37 o
   5   1   7     2633.62     2854.44     73.98 o
   6   1   7      578.17      544.08     34.69 o
   7   1   7      226.34      193.20     27.56 o
   8   1   7       12.41       15.81     21.45 o
   9   1   7       28.79       24.51     25.29 o
 -10   2   7      165.66      148.31     32.82 o
  -9   2   7      100.91      102.61     27.05 o
  -8   2   7       58.44        9.66     25.19 o
  -7   2   7       48.53       36.50     17.55 o
  -6   2   7      993.69      917.62     42.37 o
  -5   2   7     5470.03     5839.35     82.99 o
  -4   2   7     8452.10     9115.93    214.27 o
  -3   2   7      895.68      921.62     34.22 o
  -2   2   7     1600.17     1503.39     63.63 o
  -1   2   7     1196.88     1246.40     25.61 o
   0   2   7       14.44        5.95      6.34 o
   1   2   7     1181.79     1098.70     24.87 o
   2   2   7      802.30      777.58     31.15 o
   3   2   7     1698.77     1811.34     49.27 o
   4   2   7     3438.88     3821.16     69.50 o
   5   2   7     2192.48     2224.84     62.11 o
   6   2   7      289.70      227.64     26.88 o
   7   2   7       82.32       82.58     24.32 o
   8   2   7      695.60      677.55     47.91 o
   9   2   7      127.21      119.58     27.04 o
 -10   3   7       16.95       -2.61     27.22 o
  -9   3   7       13.13       -0.99     27.14 o
  -8   3   7      177.73      152.76     28.61 o
  -7   3   7      387.67      363.15     30.31 o
  -6   3   7     2980.79     2948.47     74.83 o
  -5   3   7     3711.11     3871.99     79.88 o
  -4   3   7     2131.23     2207.97     58.47 o
  -3   3   7        3.78        7.07     13.95 o
  -2   3   7     4276.48     4333.05     69.67 o
  -1   3   7     4771.69     4941.60     67.88 o
   0   3   7       64.98       63.66      7.51 o
   1   3   7      125.42       94.90      8.39 o
   2   3   7      701.36      617.83     66.76 o
   3   3   7     2600.44     2637.43     62.27 o
   4   3   7     1624.67     1799.85     55.99 o
   5   3   7     1936.31     2079.86     63.55 o
   6   3   7      646.96      691.09     42.69 o
   7   3   7      446.90      450.76     37.46 o
   8   3   7      629.69      771.31     52.70 o
   9   3   7      264.43      290.87     34.43 o
 -10   4   7      194.71      214.47     37.41 o
  -9   4   7      254.06      313.97     32.71 o
  -8   4   7      134.03      117.51     27.90 o
  -7   4   7      478.13      423.80     36.27 o
  -6   4   7     1580.52     1631.73     58.66 o
  -5   4   7      502.04      456.33     52.78 o
  -4   4   7      471.78      446.81     32.13 o
  -3   4   7      482.37      545.85     31.41 o
  -2   4   7     3645.08     3742.21    111.89 o
  -1   4   7      323.69      295.11     26.72 o
   0   4   7      104.13       88.46      7.95 o
   1   4   7       12.38       12.54      4.06 o
   2   4   7      347.71      284.80     33.07 o
   3   4   7      822.96      857.37     39.67 o
   4   4   7     1296.76     1520.35     54.41 o
   5   4   7     1797.10     1871.47     62.23 o
   6   4   7     1498.71     1575.20     61.11 o
   7   4   7     1047.20     1180.66     57.76 o
   8   4   7      699.26      685.45     50.99 o
 -10   5   7      292.30      292.41     43.48 o
  -9   5   7      455.65      484.11     46.38 o
  -8   5   7       52.27      121.72     26.35 o
  -7   5   7      236.49      270.20     30.95 o
  -6   5   7      330.46      297.39     32.77 o
  -5   5   7      275.13      329.94     33.81 o
  -4   5   7     1699.03     1664.02     58.13 o
  -3   5   7     1203.91     1239.61     48.24 o
  -2   5   7      323.38      306.15     21.63 o
  -1   5   7        2.47       -7.06      8.56 o
   0   5   7      236.08      183.63     10.67 o
   1   5   7       80.31       74.99     12.21 o
   2   5   7     1033.95      970.78     32.56 o
   3   5   7      949.33      871.24     44.47 o
   4   5   7     1262.77     1070.35     48.56 o
   5   5   7     1403.09     1361.92     56.47 o
   6   5   7     2337.03     2640.76     82.69 o
   7   5   7      963.53     1046.64     56.22 o
   8   5   7        5.20        9.68     34.57 o
  -9   6   7       15.44       28.06     31.47 o
  -8   6   7      324.25      277.60     33.76 o
  -7   6   7        1.41        3.96     25.73 o
  -6   6   7        1.17       32.08     20.98 o
  -5   6   7      815.70      856.19     47.80 o
  -4   6   7     1831.45     1916.73     64.83 o
  -3   6   7     1433.62     1362.37     55.39 o
  -2   6   7      354.94      305.22     14.38 o
  -1   6   7      758.81      718.67     26.53 o
   0   6   7      914.14      797.38     21.30 o
   1   6   7        1.63        1.45      9.06 o
   2   6   7      867.39      737.81     41.56 o
   3   6   7       93.52       86.79     19.34 o
   4   6   7      233.68      215.43     30.50 o
   5   6   7     2061.75     2083.40     73.25 o
   6   6   7      510.08      437.78     42.71 o
   7   6   7       65.89       43.91     31.65 o
  -9   7   7       91.74       63.97     35.85 o
  -8   7   7      251.38      203.70     32.76 o
  -7   7   7       14.54       16.34     23.50 o
  -6   7   7      144.77      159.15     32.86 o
  -5   7   7     1902.87     2056.41     70.85 o
  -4   7   7     1281.79     1452.85     60.84 o
  -3   7   7      239.30      153.56     26.86 o
  -2   7   7     1341.50     1432.06     57.05 o
  -1   7   7     2487.59     2339.50     91.24 o
   0   7   7      855.04      729.62     23.29 o
   1   7   7       53.30       46.59     22.14 o
   2   7   7       40.15       45.15     22.32 o
   3   7   7      406.34      410.00     34.90 o
   4   7   7      643.52      800.56     48.03 o
   5   7   7      713.58      837.70     51.93 o
   6   7   7       22.13       30.85     32.45 o
   7   7   7      244.92      274.98     36.64 o
  -8   8   7      237.35      255.64     38.05 o
  -7   8   7       50.08       59.49     26.79 o
  -6   8   7      346.50      408.67     37.72 o
  -5   8   7      481.71      499.17     45.53 o
  -4   8   7      546.61      529.04     41.34 o
  -3   8   7      442.86      487.02     40.25 o
  -2   8   7     2061.07     2492.09     77.80 o
  -1   8   7     1353.32     1533.77     61.48 o
   0   8   7      148.15      140.65     15.27 o
   1   8   7      278.55      272.02     34.98 o
   2   8   7      220.98      227.75     30.23 o
   3   8   7      403.29      405.01     35.86 o
   4   8   7       94.96       99.57     26.01 o
   5   8   7      124.17      192.93     29.33 o
   6   8   7      253.81      307.07     37.73 o
  -7   9   7      263.43      288.03     40.16 o
  -6   9   7       39.76       41.62     31.39 o
  -5   9   7       17.40       29.20     30.31 o
  -4   9   7       34.03       31.73     26.56 o
  -3   9   7      727.02      722.61     51.01 o
  -2   9   7      665.37      841.49     52.41 o
  -1   9   7      708.01      755.71     48.99 o
   0   9   7      285.25      240.70     33.68 o
   1   9   7       21.49       15.80     30.34 o
   2   9   7      137.53      171.70     34.13 o
   3   9   7       87.59      135.38     24.94 o
   4   9   7        2.51       -9.01     26.43 o
   5   9   7      122.94      161.21     29.19 o
  -6  10   7       35.15      -12.27     32.87 o
  -5  10   7        0.58      -27.07     27.07 o
  -4  10   7      160.64      212.32     34.15 o
  -3  10   7      832.23      956.87     56.27 o
  -2  10   7      183.33      182.86     31.02 o
  -1  10   7      408.05      477.76     44.60 o
   0  10   7      177.39      213.22     37.11 o
   1  10   7       16.34      -30.89     30.89 o
   2  10   7        5.31      -31.11     31.11 o
   3  10   7       23.44        5.38     33.14 o
   4  10   7       88.92       98.78     28.62 o
  -5  11   7       61.70       51.60     36.25 o
  -4  11   7      318.81      393.83     42.20 o
  -3  11   7      572.74      620.75     53.67 o
  -2  11   7      196.72      245.06     34.54 o
  -1  11   7      412.02      418.52     46.98 o
   0  11   7      136.73      193.79     35.73 o
   1  11   7       89.28      115.76     34.57 o
   2  11   7       59.68       58.77     32.01 o
  -1 -15   8       76.75       77.35     20.28 o
   0 -15   8       79.84       28.31     37.78 o
   1 -15   8      260.43      246.99     31.05 o
   2 -15   8       48.65       55.72     30.11 o
   3 -15   8       18.60       -3.30     30.45 o
  -3 -14   8      707.97      789.57     53.56 o
  -2 -14   8      276.87      242.29     21.64 o
  -1 -14   8      108.48       75.21     18.97 o
   0 -14   8       22.75        8.36     17.91 o
   1 -14   8        6.00        5.06     18.02 o
   2 -14   8       39.62       48.89     26.87 o
   3 -14   8      180.31      156.72     28.00 o
   4 -14   8     1587.04     1509.26     70.27 o
   5 -14   8     1064.81     1006.21     60.93 o
  -5 -13   8      608.91      700.23     55.44 o
  -4 -13   8      705.64      766.05     52.57 o
  -3 -13   8      188.48      174.86     34.38 o
  -2 -13   8       68.70       70.27     17.98 o
  -1 -13   8       41.65       17.27     17.46 o
   0 -13   8      442.39      358.11     24.82 o
   1 -13   8       40.47       29.85     17.54 o
   2 -13   8      174.28      179.30     27.95 o
   3 -13   8     1613.91     1768.74     70.96 o
   4 -13   8     1234.55     1370.11     65.31 o
   5 -13   8       73.83       65.34     26.44 o
   6 -13   8      321.55      285.97     35.35 o
  -6 -12   8      190.43      128.97     34.79 o
  -5 -12   8      601.26      623.12     50.11 o
  -4 -12   8      262.81      214.14     54.49 o
  -3 -12   8     1122.92      995.44     93.97 o
  -2 -12   8      619.57      597.05     24.99 o
  -1 -12   8       70.47       62.77     11.64 o
   0 -12   8      411.94      351.18     17.54 o
   1 -12   8       22.47       30.28     17.74 o
   2 -12   8       77.46       68.95     13.57 o
   3 -12   8      909.18      761.13     86.61 o
   4 -12   8      162.53      129.31     28.63 o
   5 -12   8      205.91      185.77     27.73 o
   6 -12   8      452.41      439.05     43.26 o
   7 -12   8      316.72      390.49     43.80 o
  -7 -11   8       56.77       49.99     21.55 o
  -6 -11   8      349.69      377.92     25.78 o
  -5 -11   8      231.55      154.31     17.72 o
  -4 -11   8      540.70      467.88     41.05 o
  -3 -11   8     1332.64     1268.28     35.80 o
  -2 -11   8      855.94      798.72     44.19 o
  -1 -11   8     1009.13     1000.70     46.54 o
   0 -11   8     1394.83     1369.88     31.05 o
   1 -11   8      796.19      659.77     21.25 o
   2 -11   8      683.65      497.74     22.18 o
   3 -11   8      191.88      155.54     15.62 o
   4 -11   8      231.61      248.19     42.54 o
   5 -11   8      812.23      745.64     49.03 o
   6 -11   8      722.31      720.39     48.63 o
   7 -11   8      654.57      697.34     50.67 o
   8 -11   8       39.90        3.03     34.47 o
  -7 -10   8       30.50       12.88     20.40 o
  -6 -10   8      471.96      405.15     26.19 o
  -5 -10   8      589.40      565.16     27.23 o
  -4 -10   8     1344.87     1310.26     36.88 o
  -3 -10   8      717.37      648.94    114.15 o
  -2 -10   8     3929.20     4161.48     64.35 o
  -1 -10   8     1644.43     1693.71     30.26 o
   0 -10   8       87.41       50.48      9.29 o
   1 -10   8      175.26      127.41     11.27 o
   2 -10   8       10.92      -10.35     10.35 o
   3 -10   8      485.26      403.01     71.57 o
   4 -10   8     1725.84     1771.22     91.45 o
   5 -10   8     3063.01     3450.96    200.61 o
   6 -10   8      576.93      652.90     58.44 o
   7 -10   8      135.73      155.91     20.74 o
   8 -10   8        3.48       32.22     30.09 o
  -8  -9   8      216.00      238.91     28.75 o
  -7  -9   8        7.89       22.14     25.43 o
  -6  -9   8      117.91       84.47     16.53 o
  -5  -9   8     1439.22     1457.84     78.91 o
  -4  -9   8     1038.68     1084.38     32.45 o
  -3  -9   8     2421.02     2541.47     62.25 o
  -2  -9   8     1235.59     1354.31     32.76 o
  -1  -9   8      391.02      362.68     13.84 o
   0  -9   8      181.68      156.15     10.96 o
   1  -9   8      698.99      620.89     17.45 o
   2  -9   8      572.51      543.16     19.39 o
   3  -9   8      139.24      159.62     26.12 o
   4  -9   8     3194.15     3300.69    214.37 o
   5  -9   8     1643.89     1732.97     37.55 o
   6  -9   8      286.37      339.77     19.72 o
   7  -9   8      384.79      410.07     55.83 o
   8  -9   8      663.76      685.34     48.53 o
   9  -9   8      552.53      526.70     50.76 o
  -8  -8   8       98.55       72.77     27.07 o
  -7  -8   8       50.01       57.39     23.23 o
  -6  -8   8        0.67       -3.83     18.62 o
  -5  -8   8     1704.85     1531.35     48.02 o
  -4  -8   8     2495.24     2502.30     61.19 o
  -3  -8   8      889.39      873.72     27.91 o
  -2  -8   8       43.02       40.42      7.22 o
  -1  -8   8      600.33      577.49     34.34 o
   0  -8   8     1079.80      975.31     21.71 o
   1  -8   8     1054.53      940.38     52.69 o
   2  -8   8      705.15      764.99     44.97 o
   3  -8   8     3615.42     3774.08     75.13 o
   4  -8   8      588.20      651.16     18.85 o
   5  -8   8      121.06      130.81     13.24 o
   6  -8   8     2307.07     2328.57     55.84 o
   7  -8   8     1756.26     1821.97     44.91 o
   8  -8   8      839.58      863.01     65.71 o
   9  -8   8      323.17      298.41     32.85 o
  -9  -7   8      424.03      348.41     32.01 o
  -8  -7   8       88.21       87.04     23.71 o
  -7  -7   8       56.69        8.52     21.21 o
  -6  -7   8      241.69      255.29     29.29 o
  -5  -7   8     1761.81     1880.46     49.82 o
  -4  -7   8     1501.12     1661.10     49.70 o
  -3  -7   8      324.11      323.55     21.58 o
  -2  -7   8      383.22      366.06     14.22 o
  -1  -7   8     4235.85     4251.96     69.42 o
   0  -7   8     4378.64     4400.80     34.56 o
   1  -7   8      142.14      128.54     10.26 o
   2  -7   8     2190.29     2319.33    138.40 o
   3  -7   8      189.74      181.97     11.77 o
   4  -7   8      320.83      323.64     14.11 o
   5  -7   8     1039.58     1030.09     23.81 o
   6  -7   8     3534.14     3670.36     68.16 o
   7  -7   8      873.77      961.14     26.92 o
   8  -7   8      342.55      354.71     22.67 o
   9  -7   8      181.11      221.46     29.94 o
  -9  -6   8      508.11      454.18     41.41 o
  -8  -6   8      328.76      268.50     29.13 o
  -7  -6   8        4.32        9.20     17.09 o
  -6  -6   8      116.73      109.25     14.93 o
  -5  -6   8      424.56      449.46     29.83 o
  -4  -6   8      507.13      423.71     18.20 o
  -3  -6   8     1967.80     2155.59     28.20 o
  -2  -6   8     3829.31     3995.25     41.52 o
  -1  -6   8     7430.49     7701.30     31.03 o
   0  -6   8     3370.89     3535.90     18.00 o
   1  -6   8      759.54      784.45      9.80 o
   2  -6   8        4.14       12.20      5.25 o
   3  -6   8      886.02      940.09     24.74 o
   4  -6   8      972.97     1008.08     28.15 o
   5  -6   8     2090.70     2119.88     32.24 o
   6  -6   8      457.47      456.10     17.79 o
   7  -6   8      600.76      673.19     27.26 o
   8  -6   8      522.67      547.22     76.62 o
   9  -6   8      376.53      394.80     25.43 o
  10  -6   8      268.20      238.97     36.13 o
 -10  -5   8      177.58      127.67     32.99 o
  -9  -5   8      505.19      363.03     36.41 o
  -8  -5   8      105.50      130.83     34.31 o
  -7  -5   8       14.33       21.81     18.59 o
  -6  -5   8       51.86       45.44     16.07 o
  -5  -5   8      718.74      703.01     65.63 o
  -4  -5   8      609.26      545.92     22.21 o
  -3  -5   8     3020.72     3065.38    103.02 o
  -2  -5   8     6110.77     6398.49     41.28 o
  -1  -5   8     5557.49     5760.16     36.65 o
   0  -5   8     2216.78     2102.96     28.96 o
   1  -5   8     1711.60     1711.75     57.86 o
   2  -5   8        2.51        3.80      3.64 o
   3  -5   8      557.07      565.58     14.27 o
   4  -5   8     1270.20     1214.01     22.59 o
   5  -5   8      932.18      948.71     22.27 o
   6  -5   8       12.41       19.25      9.52 o
   7  -5   8     1884.24     1884.39     35.37 o
   8  -5   8      887.23      934.39     51.43 o
   9  -5   8      720.88      816.15     48.52 o
  10  -5   8      118.98      116.45     29.11 o
 -10  -4   8      305.45      297.89     36.38 o
  -9  -4   8      867.15      892.84     49.98 o
  -8  -4   8      345.73      297.78     29.91 o
  -7  -4   8      154.15      100.36     21.80 o
  -6  -4   8       39.78       17.68     15.14 o
  -5  -4   8     1267.34     1224.37    106.16 o
  -4  -4   8      173.34      177.18     11.23 o
  -3  -4   8     1230.12     1199.48     20.13 o
  -2  -4   8     5907.69     6327.87     30.85 o
  -1  -4   8     5654.21     6316.09     58.27 o
   0  -4   8     4236.85     4463.08     48.64 o
   1  -4   8     1880.38     1705.80     25.53 o
   2  -4   8      111.66      110.83      5.36 o
   3  -4   8      114.01      102.99      9.42 o
   4  -4   8      874.90      884.18     19.34 o
   5  -4   8      376.48      388.96     23.90 o
   6  -4   8        6.02       15.93      9.41 o
   7  -4   8     2377.11     2331.43     67.11 o
   8  -4   8     1796.23     1790.75     62.58 o
   9  -4   8      368.86      330.97     35.09 o
  10  -4   8      115.24      143.30     28.42 o
 -10  -3   8     1302.04     1169.25     60.05 o
  -9  -3   8     1482.19     1365.97     59.77 o
  -8  -3   8       35.64       39.40     19.50 o
  -7  -3   8        5.93        1.30     19.79 o
  -6  -3   8      509.01      439.90     28.33 o
  -5  -3   8       14.70        8.10      9.46 o
  -4  -3   8      356.52      362.87     22.77 o
  -3  -3   8     2918.46     3214.14     42.81 o
  -2  -3   8     7969.79     8537.38     64.23 o
  -1  -3   8     1074.04      966.19     19.50 o
   0  -3   8      925.86      791.26     21.01 o
   1  -3   8      916.90      888.19     18.23 o
   2  -3   8       28.77       34.47      6.64 o
   3  -3   8      637.88      712.60     23.15 o
   4  -3   8        9.59        3.55      6.58 o
   5  -3   8       21.26       16.18      8.17 o
   6  -3   8     5019.45     5049.68     60.62 o
   7  -3   8     4288.47     4365.48     60.96 o
   8  -3   8     2605.97     2520.37     73.46 o
   9  -3   8      162.42      161.79     30.39 o
  10  -3   8      108.80      114.19     29.04 o
 -10  -2   8     1417.13     1575.82     67.41 o
  -9  -2   8      503.10      388.62     34.44 o
  -8  -2   8       90.82       60.40     19.97 o
  -7  -2   8     1757.03     1657.82     55.15 o
  -6  -2   8       39.63       21.72     13.98 o
  -5  -2   8      266.99      244.23     14.66 o
  -4  -2   8     1707.91     1736.91     30.18 o
  -3  -2   8     2246.84     2229.63     34.58 o
  -2  -2   8     2508.30     2387.08     44.62 o
  -1  -2   8     2994.71     2864.51     21.02 o
   0  -2   8      364.15      335.91      6.80 o
   1  -2   8      406.24      382.36     12.25 o
   2  -2   8       48.73       39.96      5.76 o
   3  -2   8     1441.53     1364.86     34.12 o
   4  -2   8     2004.42     2072.82     46.11 o
   5  -2   8     2181.79     2278.17     37.53 o
   6  -2   8     6321.56     6477.91    109.16 o
   7  -2   8     2334.06     2363.95     44.66 o
   8  -2   8      729.42      769.60     28.99 o
   9  -2   8       63.64       13.35     27.38 o
  10  -2   8      196.85      185.59     34.58 o
 -10  -1   8      320.01      287.54     35.96 o
  -9  -1   8       72.86       66.33     23.59 o
  -8  -1   8     1243.11     1214.41     53.58 o
  -7  -1   8      509.43      508.44     35.32 o
  -6  -1   8      998.26      841.07     37.50 o
  -5  -1   8     1165.05     1143.50     66.32 o
  -4  -1   8      546.70      464.69     50.33 o
  -3  -1   8     3398.05     3358.52     32.23 o
  -2  -1   8     7355.38     7203.81     43.89 o
  -1  -1   8     1934.44     1874.18     42.56 o
   0  -1   8        2.55        9.42      5.26 o
   1  -1   8      236.54      201.55      7.70 o
   2  -1   8    12630.64    13310.06     71.61 o
   3  -1   8     5648.81     5931.22     59.14 o
   4  -1   8      221.66      213.16     35.72 o
   5  -1   8     3700.82     3709.81     71.42 o
   6  -1   8      813.51      755.72     24.08 o
   7  -1   8       32.64       47.68     11.93 o
   8  -1   8       35.72       51.68     23.53 o
   9  -1   8      388.16      457.26     38.40 o
  10  -1   8      773.38      841.01     54.75 o
 -10   0   8       32.91       30.19     29.21 o
  -9   0   8      186.79      182.65     27.18 o
  -8   0   8     1512.25     1525.84     59.81 o
  -7   0   8      606.12      584.79     38.82 o
  -6   0   8     1112.37     1143.88     28.27 o
  -5   0   8        0.69      -11.87     15.48 o
  -4   0   8     3110.42     3091.43     38.49 o
  -3   0   8     3060.70     2910.67     34.51 o
  -2   0   8     4233.42     4218.14     55.10 o
  -1   0   8      253.42      271.72     10.48 o
   0   0   8     3783.88     4033.34     34.39 o
   1   0   8    11214.48    12157.09     79.59 o
   2   0   8    13389.89    14048.19     70.27 o
   3   0   8        3.51        9.41      5.40 o
   4   0   8     3345.36     3460.22     58.88 o
   5   0   8     1504.53     1467.98     29.58 o
   6   0   8       43.62       48.64      9.47 o
   7   0   8       17.71       49.23     20.69 o
   8   0   8      878.07      945.93     50.08 o
   9   0   8      935.03      991.46     55.12 o
 -10   1   8        3.11      -31.72     31.72 o
  -9   1   8      284.64      288.29     33.67 o
  -8   1   8      831.39      797.20     46.92 o
  -7   1   8      981.96     1044.88     47.54 o
  -6   1   8      166.66      160.89     18.62 o
  -5   1   8     1182.71     1138.15    112.00 o
  -4   1   8     3011.83     3202.31    106.27 o
  -3   1   8      123.56      139.08     16.44 o
  -2   1   8     1914.86     2159.06    118.17 o
  -1   1   8     1980.72     2221.06     43.09 o
   0   1   8     9804.65    10518.23     80.07 o
   1   1   8     8349.67     8332.25     52.55 o
   2   1   8     1652.31     1458.00     38.62 o
   3   1   8      223.94      218.22     10.49 o
   4   1   8      296.93      302.95     12.66 o
   5   1   8      146.58      132.81     22.38 o
   6   1   8       14.28        8.11     17.41 o
   7   1   8      184.41      149.20     23.53 o
   8   1   8     1090.13     1152.85     56.34 o
   9   1   8     1036.06     1084.93     58.90 o
 -10   2   8       66.24       44.66     32.39 o
  -9   2   8     1187.66     1183.17     57.47 o
  -8   2   8     1404.08     1349.30     60.11 o
  -7   2   8     1616.56     1507.41     57.27 o
  -6   2   8       16.46       17.47     19.07 o
  -5   2   8      336.15      321.09     30.71 o
  -4   2   8        6.87        8.49      9.62 o
  -3   2   8     1044.12      953.97     36.28 o
  -2   2   8     1205.51     1253.52    177.42 o
  -1   2   8     6617.86     7203.13     72.82 o
   0   2   8     4121.35     4078.18     57.08 o
   1   2   8     4571.36     4648.45     48.04 o
   2   2   8      223.67      190.94     13.70 o
   3   2   8       18.46       22.69      8.86 o
   4   2   8      434.52      412.12     29.45 o
   5   2   8        1.74       17.20     19.53 o
   6   2   8      124.93       91.39     21.18 o
   7   2   8       99.65      124.64     26.09 o
   8   2   8     1825.64     1951.43     74.29 o
   9   2   8     1822.09     1842.38     77.14 o
 -10   3   8      456.81      458.78     42.52 o
  -9   3   8     1143.70     1225.79     61.80 o
  -8   3   8     2237.26     2120.62     73.18 o
  -7   3   8     1604.76     1471.76     58.69 o
  -6   3   8        1.54        3.95     17.05 o
  -5   3   8        6.14       28.23     17.89 o
  -4   3   8       84.56       62.98     18.84 o
  -3   3   8      742.98      754.31     35.53 o
  -2   3   8       69.71       75.37      6.44 o
  -1   3   8     3744.90     3657.76     48.34 o
   0   3   8     2358.71     2129.69     28.93 o
   1   3   8     2591.96     2797.20     42.83 o
   2   3   8       12.02       10.69      9.15 o
   3   3   8      666.86      643.09     53.90 o
   4   3   8      694.56      677.55     36.99 o
   5   3   8      241.22      246.32     27.14 o
   6   3   8       87.91      102.90     23.39 o
   7   3   8      473.98      569.98     43.43 o
   8   3   8     1287.81     1359.41     65.76 o
 -10   4   8      221.70      176.04     35.63 o
  -9   4   8      517.42      502.95     45.08 o
  -8   4   8     1883.43     2045.54     75.29 o
  -7   4   8      280.91      258.51     31.69 o
  -6   4   8       74.63       50.04     17.81 o
  -5   4   8      167.86      143.92     24.91 o
  -4   4   8       83.65       69.48     20.69 o
  -3   4   8       22.88       32.37     17.11 o
  -2   4   8      621.47      536.16     21.16 o
  -1   4   8     2911.85     2786.71     38.88 o
   0   4   8      844.33      747.25     43.60 o
   1   4   8       69.05       79.50      8.22 o
   2   4   8     1135.84     1020.21     55.10 o
   3   4   8      982.44      993.32     44.21 o
   4   4   8      308.85      242.16     28.65 o
   5   4   8       83.07      115.46     24.80 o
   6   4   8        2.69      -21.02     23.12 o
   7   4   8      794.34      819.01     53.03 o
   8   4   8      814.64      844.85     54.27 o
  -9   5   8      954.90      967.31     58.35 o
  -8   5   8      725.07      710.01     49.15 o
  -7   5   8       11.15      -25.46     25.46 o
  -6   5   8      235.14      184.18     27.74 o
  -5   5   8      718.41      786.67     45.12 o
  -4   5   8      261.04      246.53     26.77 o
  -3   5   8       86.84       59.22     18.43 o
  -2   5   8     1383.35     1358.80     49.51 o
  -1   5   8      563.82      504.17     19.67 o
   0   5   8     2377.04     2365.67     36.91 o
   1   5   8     3520.75     3621.19     47.60 o
   2   5   8     1155.50     1052.76     24.80 o
   3   5   8      347.22      264.38     27.03 o
   4   5   8       21.55       34.75     20.71 o
   5   5   8     1109.09     1148.30     55.70 o
   6   5   8       13.48      -30.82     30.82 o
   7   5   8      697.68      732.88     52.42 o
  -9   6   8      659.15      586.06     50.56 o
  -8   6   8        1.36        8.12     31.83 o
  -7   6   8        8.98        5.44     26.96 o
  -6   6   8      586.85      614.09     44.95 o
  -5   6   8      586.79      657.49     45.29 o
  -4   6   8      401.83      344.89     33.68 o
  -3   6   8      355.01      314.72     34.21 o
  -2   6   8      216.76      197.02     20.29 o
  -1   6   8     3355.60     3235.58     43.28 o
   0   6   8     3722.89     3922.61     67.29 o
   1   6   8     1648.85     1573.46     64.71 o
   2   6   8      178.54      163.44     24.54 o
   3   6   8      115.57      142.08     22.25 o
   4   6   8     1193.47     1197.73     56.37 o
   5   6   8      901.81      917.73     52.51 o
   6   6   8      131.81      125.36     29.49 o
   7   6   8      997.17     1167.94     63.02 o
  -8   7   8        4.54      -18.23     31.51 o
  -7   7   8      221.13      197.39     35.70 o
  -6   7   8      770.83      949.92     55.70 o
  -5   7   8      409.00      324.89     36.88 o
  -4   7   8      668.24      743.85     47.28 o
  -3   7   8       64.30       15.97     25.19 o
  -2   7   8      489.73      542.91     40.03 o
  -1   7   8     2200.39     2165.71     79.56 o
   0   7   8       48.18       39.42      9.39 o
   1   7   8       36.22       11.44     23.62 o
   2   7   8      172.98      185.96     28.21 o
   3   7   8     1267.60     1376.23     60.52 o
   4   7   8     3121.01     3544.78     94.59 o
   5   7   8        0.81      -29.26     29.26 o
   6   7   8      531.42      556.12     47.75 o
  -8   8   8      126.26      121.00     36.35 o
  -7   8   8      238.30      236.21     33.19 o
  -6   8   8      874.38     1258.59     66.51 o
  -5   8   8     1907.92     2160.76     81.26 o
  -4   8   8      119.27      147.96     30.44 o
  -3   8   8      255.56      252.58     32.35 o
  -2   8   8      557.16      629.17     45.73 o
  -1   8   8       63.19       44.61     21.48 o
   0   8   8      318.13      349.45     36.65 o
   1   8   8       76.44       89.64     20.06 o
   2   8   8     1799.46     1983.10     73.00 o
   3   8   8     2536.11     2895.78     89.85 o
   4   8   8      329.48      407.12     38.24 o
   5   8   8      232.41      240.01     35.86 o
  -7   9   8      641.42      698.03     58.54 o
  -6   9   8      902.24      924.74     61.09 o
  -5   9   8      471.40      447.31     46.95 o
  -4   9   8      426.87      410.47     43.22 o
  -3   9   8      202.62      219.73     34.03 o
  -2   9   8       20.71       26.52     23.27 o
  -1   9   8      124.29       94.50     28.54 o
   0   9   8        0.52      -21.09     23.85 o
   1   9   8     1630.84     1652.20     71.01 o
   2   9   8     2824.03     3434.15    100.74 o
   3   9   8      498.41      456.36     47.30 o
   4   9   8        1.43       15.01     29.50 o
  -6  10   8      466.04      553.59     52.30 o
  -5  10   8       12.65      -13.87     28.50 o
  -4  10   8       42.44       40.04     30.18 o
  -3  10   8       11.74       44.25     32.33 o
  -2  10   8      150.81      145.16     33.84 o
  -1  10   8      155.70      104.77     32.13 o
   0  10   8      365.19      353.02     46.05 o
   1  10   8     1608.17     1822.84     78.53 o
   2  10   8     1238.69     1475.16     73.72 o
   3  10   8      200.96      198.48     36.72 o
  -4  11   8      173.65      147.85     37.02 o
  -3  11   8      153.97      124.33     33.59 o
  -2  11   8      132.25      118.49     36.24 o
  -1  11   8       39.74       41.21     33.42 o
   0  11   8      842.98      983.61     64.27 o
   1  11   8      626.56      607.66     51.85 o
  -1 -15   9      273.24      233.36     28.65 o
   0 -15   9      487.41      449.88     27.50 o
   1 -15   9      236.30      148.32     29.13 o
   2 -15   9      210.80      169.08     29.10 o
   3 -15   9       97.63       84.16     33.76 o
  -3 -14   9       61.07       28.32     29.57 o
  -2 -14   9      387.46      376.95     25.44 o
  -1 -14   9      155.53      138.46     20.33 o
   0 -14   9      351.65      352.17     24.11 o
   1 -14   9      113.14      121.14     27.57 o
   2 -14   9     1062.44     1105.62     56.99 o
   3 -14   9      554.33      531.57     41.64 o
   4 -14   9       22.02       42.15     29.12 o
   5 -14   9      104.61       75.14     31.80 o
  -4 -13   9       13.69        8.97     30.66 o
  -3 -13   9       44.47       35.92     31.69 o
  -2 -13   9      500.77      409.33     25.31 o
  -1 -13   9       26.25       17.67     17.93 o
   0 -13   9      695.91      681.48     30.84 o
   1 -13   9      994.51      857.48     49.43 o
   2 -13   9     1424.57     1408.49     61.34 o
   3 -13   9      373.17      338.13     37.11 o
   4 -13   9      169.33      149.15     31.74 o
   5 -13   9       52.13       56.17     29.27 o
   6 -13   9       15.28      -32.92     34.34 o
  -6 -12   9      114.75       99.72     36.72 o
  -5 -12   9       24.18       37.83     30.41 o
  -4 -12   9        2.74       14.23     28.69 o
  -3 -12   9      882.58      893.76     54.97 o
  -2 -12   9      101.95       75.35     16.38 o
  -1 -12   9      479.53      429.16     25.67 o
   0 -12   9      787.05      765.28     77.51 o
   1 -12   9     2003.33     2053.80     69.77 o
   2 -12   9     1880.34     2009.28     70.06 o
   3 -12   9      558.57      481.71     39.35 o
   4 -12   9       40.63       21.50     23.42 o
   5 -12   9        0.01      -16.09     27.68 o
   6 -12   9       56.28       42.50     26.29 o
   7 -12   9       38.90       29.25     30.00 o
  -6 -11   9      341.10      312.59     40.11 o
  -5 -11   9       41.78       21.63     29.98 o
  -4 -11   9       92.98      146.67     30.57 o
  -3 -11   9      234.50      195.41     31.63 o
  -2 -11   9       34.47       10.60     10.75 o
  -1 -11   9      790.77      645.51     23.95 o
   0 -11   9     1820.82     1794.33     57.45 o
   1 -11   9     4690.64     4700.30     99.68 o
   2 -11   9     1654.51     1684.71     61.67 o
   3 -11   9       43.06       49.73     20.56 o
   4 -11   9        4.20        4.56     21.08 o
   5 -11   9       66.81       57.86     31.24 o
   6 -11   9       77.39       81.99     27.38 o
   7 -11   9       25.72       11.60     31.06 o
   8 -11   9      252.33      283.96     35.50 o
  -7 -10   9     1125.88     1265.84     68.08 o
  -6 -10   9      182.08      167.47     19.10 o
  -5 -10   9       18.89        0.08     33.33 o
  -4 -10   9       87.29       76.25     21.70 o
  -3 -10   9     1809.32     1507.94    123.41 o
  -2 -10   9        5.46        3.57      8.54 o
  -1 -10   9     1403.06     1429.64     38.22 o
   0 -10   9     3033.91     2932.85     64.73 o
   1 -10   9     2047.80     1950.79     34.73 o
   2 -10   9       53.37       34.39      9.86 o
   3 -10   9      239.39      230.96     29.90 o
   4 -10   9      290.53      250.65     31.83 o
   5 -10   9      290.03      248.66     34.23 o
   6 -10   9       26.22      -22.44     26.34 o
   7 -10   9       48.93       87.42     31.77 o
   8 -10   9      903.86      871.75     54.72 o
  -8  -9   9     1205.83     1255.04     46.22 o
  -7  -9   9      547.31      503.57     27.25 o
  -6  -9   9        3.95        5.89     32.83 o
  -5  -9   9      220.10      202.34     18.05 o
  -4  -9   9     2433.16     2375.40     51.72 o
  -3  -9   9     1936.19     1911.37     38.18 o
  -2  -9   9     1111.32     1092.20     20.18 o
  -1  -9   9     4148.10     4315.17     58.58 o
   0  -9   9     1312.89     1322.07     26.67 o
   1  -9   9      254.20      181.01     20.92 o
   2  -9   9      319.36      282.71     14.29 o
   3  -9   9     1281.63     1293.05    152.44 o
   4  -9   9     1472.81     1560.10    133.41 o
   5  -9   9     1602.50     1716.35     36.25 o
   6  -9   9      103.71       77.17     11.84 o
   7  -9   9      595.21      556.07     45.56 o
   8  -9   9     1710.80     1786.29     73.34 o
   9  -9   9      285.84      309.53     38.83 o
  -8  -8   9      211.55      176.02     27.34 o
  -7  -8   9       30.20        8.83     31.91 o
  -6  -8   9      893.94      867.58     40.87 o
  -5  -8   9     3911.38     4417.83     88.76 o
  -4  -8   9     4971.46     5107.01     62.86 o
  -3  -8   9      344.98      311.44     17.86 o
  -2  -8   9     2718.26     2788.73     46.26 o
  -1  -8   9      897.20      805.23     29.79 o
   0  -8   9      854.03      875.78     18.62 o
   1  -8   9      773.70      760.35     38.03 o
   2  -8   9      245.01      277.32     37.29 o
   3  -8   9     2301.22     2644.10    105.76 o
   4  -8   9     2943.18     2905.04     67.15 o
   5  -8   9     1222.15     1262.76     38.89 o
   6  -8   9       61.74       63.87     11.17 o
   7  -8   9     1226.86     1137.59     36.31 o
   8  -8   9      449.30      493.44     27.35 o
   9  -8   9       12.11       -7.71     31.70 o
  -9  -7   9      377.62      343.40     32.39 o
  -8  -7   9      101.92       92.06     24.02 o
  -7  -7   9      108.57       54.48     21.78 o
  -6  -7   9     4965.96     5100.00     89.91 o
  -5  -7   9     3697.27     4082.62     85.69 o
  -4  -7   9      114.47      113.97     16.20 o
  -3  -7   9     2905.98     2983.18     68.16 o
  -2  -7   9      178.21      158.33      9.94 o
  -1  -7   9      101.17       67.89      9.21 o
   0  -7   9      485.16      453.37     14.71 o
   1  -7   9     1683.95     1562.18     29.35 o
   2  -7   9     4504.17     4790.02    139.49 o
   3  -7   9     5129.32     5382.11     45.32 o
   4  -7   9     3263.08     3319.90     38.16 o
   5  -7   9      157.45      143.59     11.96 o
   6  -7   9       85.39       75.94     11.11 o
   7  -7   9      840.14      808.19     24.96 o
   8  -7   9        2.54       -2.73     13.24 o
   9  -7   9       30.62       21.57     15.29 o
  -9  -6   9        1.99       -7.96     29.03 o
  -8  -6   9        1.69       10.29     22.88 o
  -7  -6   9     1479.55     1652.57    196.49 o
  -6  -6   9     2442.87     2863.31     54.60 o
  -5  -6   9      838.19      797.77     59.51 o
  -4  -6   9       54.95       60.05     11.46 o
  -3  -6   9       65.45       63.40      7.66 o
  -2  -6   9       24.66       23.79      5.54 o
  -1  -6   9       46.39       30.34      4.75 o
   0  -6   9      305.57      267.25     13.31 o
   1  -6   9     3846.55     3894.20    110.45 o
   2  -6   9     7459.32     7741.85     46.37 o
   3  -6   9     3101.25     3227.75     37.55 o
   4  -6   9     1254.49     1279.34     23.86 o
   5  -6   9      158.95      146.38     11.83 o
   6  -6   9        3.45        5.14     10.70 o
   7  -6   9       19.59       12.15     11.65 o
   8  -6   9      149.66      138.49     15.47 o
   9  -6   9       27.56       45.25     15.22 o
  -9  -5   9       13.71       21.33     25.10 o
  -8  -5   9      681.84      755.03    109.50 o
  -7  -5   9     2204.35     2446.81    107.62 o
  -6  -5   9      731.90      918.30     30.19 o
  -5  -5   9     1844.54     1790.62     67.91 o
  -4  -5   9      339.67      328.96     23.41 o
  -3  -5   9     1025.59     1084.65     24.06 o
  -2  -5   9      243.59      224.70     10.88 o
  -1  -5   9       19.57       28.15      8.36 o
   0  -5   9        9.98        9.49      9.84 o
   1  -5   9     3203.88     3256.48     47.16 o
   2  -5   9     2850.99     2818.24     27.96 o
   3  -5   9     4481.79     4384.77     73.68 o
   4  -5   9      484.39      442.97     29.14 o
   5  -5   9        9.22        3.05      8.00 o
   6  -5   9      162.64      123.00     13.99 o
   7  -5   9      112.31      129.00     14.79 o
   8  -5   9        1.75       11.51     12.90 o
   9  -5   9      725.76      797.47     27.99 o
 -10  -4   9      109.45      121.87     32.22 o
  -9  -4   9      103.02      133.80     27.27 o
  -8  -4   9     2625.02     2666.93     74.42 o
  -7  -4   9     1185.34     1190.28     47.57 o
  -6  -4   9     1592.51     1634.14     46.20 o
  -5  -4   9      852.08      790.76     20.56 o
  -4  -4   9      810.09      797.16     22.84 o
  -3  -4   9      279.49      277.36     15.51 o
  -2  -4   9       15.11       18.04      3.61 o
  -1  -4   9      269.44      226.05     11.97 o
   0  -4   9       44.37       43.58      9.27 o
   1  -4   9     3988.48     4014.81     44.39 o
   2  -4   9     7410.95     7660.18     43.57 o
   3  -4   9     1329.61     1276.51     30.04 o
   4  -4   9      298.65      293.73     22.49 o
   5  -4   9      132.18      132.71     11.36 o
   6  -4   9     1126.93     1002.73     24.84 o
   7  -4   9      218.85      227.71     17.29 o
   8  -4   9      146.67      158.14     19.29 o
   9  -4   9      528.39      522.11     39.78 o
  10  -4   9      241.69      218.68     34.71 o
 -10  -3   9        3.49      -24.56     31.46 o
  -9  -3   9      155.05      119.01     27.36 o
  -8  -3   9     1428.46     1296.72     53.76 o
  -7  -3   9      560.26      499.36     33.33 o
  -6  -3   9     3512.43     3484.71    187.09 o
  -5  -3   9     5063.05     5188.56     73.15 o
  -4  -3   9     3053.67     3238.05     63.59 o
  -3  -3   9      181.41      162.81     14.90 o
  -2  -3   9       32.67       33.16      5.84 o
  -1  -3   9      968.37      841.66     19.70 o
   0  -3   9     1294.41     1369.15     28.66 o
   1  -3   9     1233.41     1043.84     28.05 o
   2  -3   9     5061.15     5173.43     64.26 o
   3  -3   9      118.23      106.12      7.77 o
   4  -3   9     4468.39     4588.34     43.13 o
   5  -3   9     1807.47     1822.58     39.13 o
   6  -3   9     1932.98     1904.28     38.98 o
   7  -3   9      368.43      401.51     22.16 o
   8  -3   9      439.43      470.12     25.23 o
   9  -3   9        0.66      -16.39     25.25 o
 -10  -2   9        2.91       21.31     29.86 o
  -9  -2   9      119.35      132.08     28.67 o
  -8  -2   9      541.08      550.94     38.14 o
  -7  -2   9     1095.02     1052.49     45.31 o
  -6  -2   9     3848.42     3893.40    161.11 o
  -5  -2   9     3564.93     3815.87     48.83 o
  -4  -2   9        8.69        6.82      7.36 o
  -3  -2   9     1064.42     1084.65     19.56 o
  -2  -2   9     2764.99     2616.82     30.73 o
  -1  -2   9     1118.88     1051.38     18.37 o
   0  -2   9     1046.08      951.25     17.83 o
   1  -2   9     3912.88     3728.52     32.09 o
   2  -2   9     4351.98     4093.21     51.46 o
   3  -2   9      690.54      754.12     40.72 o
   4  -2   9     2210.38     2402.24     36.22 o
   5  -2   9     1631.85     1625.06     32.38 o
   6  -2   9      991.90      998.79     28.39 o
   7  -2   9      255.48      287.09     46.50 o
   8  -2   9        1.41       -3.67     23.72 o
   9  -2   9       50.74       68.53     25.42 o
 -10  -1   9      206.70      150.26     28.37 o
  -9  -1   9       84.25       55.74     25.93 o
  -8  -1   9      332.32      282.22     31.40 o
  -7  -1   9     1682.37     1716.03     39.49 o
  -6  -1   9      187.34      196.64     25.54 o
  -5  -1   9      127.21       83.52     11.41 o
  -4  -1   9      144.79      123.85     18.87 o
  -3  -1   9     5304.76     5609.12     49.80 o
  -2  -1   9     2941.31     2991.57     37.19 o
  -1  -1   9      683.01      662.18     90.94 o
   0  -1   9      381.91      301.64     14.51 o
   1  -1   9     6205.42     6539.66     58.91 o
   2  -1   9     1525.00     1526.26     32.72 o
   3  -1   9      684.44      690.98     20.56 o
   4  -1   9     1331.31     1388.42     24.10 o
   5  -1   9      699.65      717.15     32.26 o
   6  -1   9      951.16     1050.61     28.04 o
   7  -1   9      603.57      580.44     38.58 o
   8  -1   9        1.99       -5.37     21.70 o
   9  -1   9      622.08      594.39     44.91 o
 -10   0   9       91.74       34.69     31.50 o
  -9   0   9      132.08      131.43     28.84 o
  -8   0   9     1800.75     1688.95     64.90 o
  -7   0   9      106.50      108.64     13.84 o
  -6   0   9      188.46      201.52     51.21 o
  -5   0   9      318.37      279.56     60.34 o
  -4   0   9     5413.29     5664.71    185.76 o
  -3   0   9     7410.97     7845.07     93.19 o
  -2   0   9      170.57      175.54     11.92 o
  -1   0   9      383.05      351.26     20.17 o
   0   0   9      518.02      486.40     16.65 o
   1   0   9      970.08     1040.84     20.11 o
   2   0   9        1.97       -0.25      5.28 o
   3   0   9     2229.83     2290.37     31.98 o
   4   0   9     2063.93     2059.89     31.95 o
   5   0   9     2428.60     2518.79     72.25 o
   6   0   9     1701.13     1800.64     58.02 o
   7   0   9        4.16       22.32     21.01 o
   8   0   9      133.79      155.07     29.69 o
   9   0   9      326.22      329.92     35.50 o
 -10   1   9      137.42      138.65     32.89 o
  -9   1   9      264.55      227.04     30.66 o
  -8   1   9      281.84      229.22     30.63 o
  -7   1   9      101.94       61.69     20.61 o
  -6   1   9      450.82      458.37     54.37 o
  -5   1   9     4714.03     5146.14     51.84 o
  -4   1   9     6821.43     7409.22     57.60 o
  -3   1   9     3132.19     3410.52     63.62 o
  -2   1   9       12.11       13.52      8.73 o
  -1   1   9       55.38       42.98     10.24 o
   0   1   9      202.41      215.22     17.06 o
   1   1   9       15.76        9.48      6.68 o
   2   1   9      110.31       87.47      8.64 o
   3   1   9     3200.27     3393.43     37.26 o
   4   1   9     3540.96     3761.11     59.64 o
   5   1   9     2668.98     2693.41     68.51 o
   6   1   9      260.46      228.71     24.25 o
   7   1   9       50.69       67.37     23.89 o
   8   1   9       29.52       -5.52     27.88 o
   9   1   9       60.36       77.47     27.45 o
 -10   2   9       32.71       38.27     33.61 o
  -9   2   9       51.54       82.45     24.91 o
  -8   2   9      158.75      133.89     27.05 o
  -7   2   9      199.08      186.07     28.66 o
  -6   2   9     2485.02     2408.50     69.13 o
  -5   2   9     4083.02     4260.72     84.54 o
  -4   2   9     1320.84     1258.93     45.04 o
  -3   2   9      271.52      260.87     23.14 o
  -2   2   9      563.02      518.95     43.48 o
  -1   2   9      333.25      326.37     13.07 o
   0   2   9        1.86        5.94      6.86 o
   1   2   9      136.31      122.11     15.36 o
   2   2   9      210.57      147.57     16.08 o
   3   2   9     2143.10     2083.06    157.32 o
   4   2   9     3252.45     3741.69     79.00 o
   5   2   9     2201.10     2291.34     66.78 o
   6   2   9       80.70      114.37     22.55 o
   7   2   9      990.62     1033.58     53.50 o
   8   2   9      133.94      185.76     32.90 o
 -10   3   9      152.01      111.19     30.19 o
  -9   3   9      248.55      224.88     35.84 o
  -8   3   9      100.63       75.39     23.09 o
  -7   3   9     1222.61     1224.59     56.59 o
  -6   3   9     2321.42     2359.45     70.79 o
  -5   3   9     1507.25     1522.03     54.69 o
  -4   3   9       54.99       29.08     17.56 o
  -3   3   9      118.98      113.15     19.10 o
  -2   3   9     4449.78     4617.50    108.95 o
  -1   3   9        2.46        7.55      7.41 o
   0   3   9      516.95      445.96     23.92 o
   1   3   9        0.20       -7.79      7.79 o
   2   3   9      622.06      539.22     22.82 o
   3   3   9     1514.33     1353.25    177.65 o
   4   3   9     2319.72     2430.19     67.79 o
   5   3   9     1475.86     1465.08     55.80 o
   6   3   9      266.97      260.46     31.32 o
   7   3   9      435.86      416.38     41.31 o
   8   3   9      368.54      360.51     38.84 o
  -9   4   9       74.78       74.53     27.84 o
  -8   4   9       10.41       -5.92     28.69 o
  -7   4   9      462.67      511.86     41.57 o
  -6   4   9      469.89      430.21     36.97 o
  -5   4   9      365.37      359.89     32.55 o
  -4   4   9     1062.04     1042.49     47.53 o
  -3   4   9     1102.14     1247.73     49.07 o
  -2   4   9     1215.15     1159.08     41.16 o
  -1   4   9      109.14      103.17      9.67 o
   0   4   9      526.58      475.57     16.27 o
   1   4   9      680.01      569.25     31.68 o
   2   4   9      957.60      836.31    118.48 o
   3   4   9      523.24      484.82     30.19 o
   4   4   9     1619.96     1553.10     57.14 o
   5   4   9      649.52      613.42     39.47 o
   6   4   9      535.90      570.19     45.97 o
   7   4   9      432.88      522.34     44.09 o
   8   4   9      261.50      216.92     34.61 o
  -9   5   9       12.21      -19.28     29.27 o
  -8   5   9      300.99      344.68     41.08 o
  -7   5   9        0.87      -22.43     26.51 o
  -6   5   9        1.71      -25.18     25.18 o
  -5   5   9      557.19      590.20     43.42 o
  -4   5   9     1233.81     1280.06     53.64 o
  -3   5   9     1217.97     1449.44     55.75 o
  -2   5   9      995.50      916.38     92.48 o
  -1   5   9     1944.71     1842.14     63.32 o
   0   5   9      132.49       82.98     10.73 o
   1   5   9      139.35       95.76     17.12 o
   2   5   9      753.88      643.90     26.01 o
   3   5   9      336.25      355.08     31.34 o
   4   5   9      134.76      143.16     25.81 o
   5   5   9      741.59      843.56     49.40 o
   6   5   9      765.27      859.61     52.54 o
   7   5   9      424.43      430.98     41.83 o
  -9   6   9       10.13       19.61     36.53 o
  -8   6   9       83.48       84.59     30.66 o
  -7   6   9      202.82      184.43     30.08 o
  -6   6   9       54.93       39.53     17.27 o
  -5   6   9     2128.93     2362.08     76.55 o
  -4   6   9     1363.85     1517.00     62.12 o
  -3   6   9     1096.44     1149.10     52.71 o
  -2   6   9      807.76      774.45     74.46 o
  -1   6   9     1231.52     1065.01     27.19 o
   0   6   9      434.63      358.85     15.42 o
   1   6   9       17.11       12.57      9.20 o
   2   6   9       20.85       37.87     21.51 o
   3   6   9       80.11      106.01     25.24 o
   4   6   9      554.20      545.62     41.25 o
   5   6   9     1366.58     1564.01     69.46 o
   6   6   9      343.43      341.66     41.01 o
  -8   7   9      435.21      377.90     44.26 o
  -7   7   9       15.58       -5.23     27.17 o
  -6   7   9     1104.68     1207.55     63.50 o
  -5   7   9     1019.39     1012.34     58.83 o
  -4   7   9      274.37      289.88     32.51 o
  -3   7   9       39.46       51.80     21.81 o
  -2   7   9      675.10      758.85     46.54 o
  -1   7   9      536.99      527.51     98.72 o
   0   7   9       19.62        6.46     13.53 o
   1   7   9      156.00      130.96     23.81 o
   2   7   9       13.32        2.86     21.30 o
   3   7   9      513.20      527.93     43.59 o
   4   7   9      854.65     1004.64     56.16 o
   5   7   9      278.20      282.71     36.69 o
   6   7   9      210.42      179.18     32.01 o
  -7   8   9      356.65      318.11     45.33 o
  -6   8   9      478.67      505.73     49.17 o
  -5   8   9       12.90       26.81     30.06 o
  -4   8   9       12.70        6.83     24.64 o
  -3   8   9      391.32      471.85     44.82 o
  -2   8   9      827.90      979.34     56.91 o
  -1   8   9      245.24      297.49     33.28 o
   0   8   9      132.27      189.19     30.38 o
   1   8   9      128.05       90.44     16.78 o
   2   8   9      367.10      382.83     36.76 o
   3   8   9      100.35      138.06     33.64 o
   4   8   9      341.16      378.33     38.40 o
   5   8   9      202.89      199.06     36.66 o
  -6   9   9        0.24       31.76     37.08 o
  -5   9   9        9.35      -14.45     34.45 o
  -4   9   9      319.75      391.06     43.17 o
  -3   9   9      732.83      877.40     57.49 o
  -2   9   9      333.68      405.81     41.66 o
  -1   9   9      362.67      433.42     43.37 o
   0   9   9      271.47      276.52     40.72 o
   1   9   9       55.36       63.18     32.75 o
   2   9   9       70.07       95.80     32.57 o
   3   9   9       28.64       61.94     33.10 o
  -5  10   9      159.23      220.16     34.60 o
  -4  10   9      386.05      535.69     51.05 o
  -3  10   9      216.54      278.08     38.77 o
  -2  10   9      160.22      179.90     35.77 o
  -1  10   9      611.99      649.53     53.06 o
   0  10   9      182.70      229.81     40.73 o
   1  10   9      102.91      110.26     30.99 o
   2  10   9       11.92       24.61     35.83 o
   0 -15  10      188.91      180.85     41.64 o
   1 -15  10      297.48      263.39     36.39 o
   2 -15  10       30.48        9.49     33.25 o
  -3 -14  10      432.80      489.76     46.14 o
  -2 -14  10       54.61       57.48     20.16 o
  -1 -14  10       42.68       -5.20     21.43 o
   0 -14  10        0.00       -2.25     20.78 o
   1 -14  10       25.58       21.97     25.84 o
   2 -14  10        1.28       13.84     25.81 o
   3 -14  10      991.11      949.74     55.83 o
   4 -14  10     1243.91     1386.70     67.02 o
   5 -14  10      318.87      309.03     40.26 o
  -4 -13  10      397.98      374.04     45.54 o
  -3 -13  10      716.95      781.54     53.57 o
  -2 -13  10       77.20       87.32     23.83 o
  -1 -13  10      489.46      457.27     27.21 o
   0 -13  10        2.04       -4.88     17.25 o
   1 -13  10       12.35       29.51     23.30 o
   2 -13  10      181.18      205.35     28.60 o
   3 -13  10     1359.88     1414.59     66.63 o
   4 -13  10      113.15      115.17     29.77 o
   5 -13  10      355.38      309.86     38.27 o
   6 -13  10      348.40      374.41     41.01 o
  -5 -12  10      364.99      411.41     45.48 o
  -4 -12  10      780.85      773.14     53.13 o
  -3 -12  10     1789.57     1819.22     73.27 o
  -2 -12  10       50.44       71.20     16.91 o
  -1 -12  10      290.82      297.73     23.28 o
   0 -12  10      277.78      262.52     23.26 o
   1 -12  10       16.40       21.56     22.22 o
   2 -12  10       35.74       43.55     22.11 o
   3 -12  10      791.57      656.18     47.09 o
   4 -12  10      225.37      217.29     34.98 o
   5 -12  10      843.53      886.74     54.49 o
   6 -12  10      434.53      439.08     43.71 o
   7 -12  10      321.66      293.88     39.88 o
  -6 -11  10      322.27      280.19     40.98 o
  -5 -11  10      292.61      253.30     34.84 o
  -4 -11  10     1402.93     1538.44     68.31 o
  -3 -11  10      358.47      350.04     37.69 o
  -2 -11  10      826.22      772.08     32.44 o
  -1 -11  10     1587.95     1560.37     43.88 o
   0 -11  10      294.85      345.38     25.03 o
   1 -11  10      318.17      294.04     33.12 o
   2 -11  10       28.49       24.99     22.72 o
   3 -11  10       21.25        7.70     23.04 o
   4 -11  10     1188.97     1062.60     55.56 o
   5 -11  10      883.69      956.49     55.63 o
   6 -11  10      782.52      778.52     53.38 o
   7 -11  10      297.08      197.26     33.21 o
  -7 -10  10        5.06        9.16     33.89 o
  -6 -10  10      485.68      497.95     46.28 o
  -5 -10  10     1383.73     1471.51     66.73 o
  -4 -10  10      470.02      524.24     42.73 o
  -3 -10  10     1616.33     1753.97     70.98 o
  -2 -10  10     3849.75     4037.06    118.97 o
  -1 -10  10       85.87      110.13     13.59 o
   0 -10  10      180.69      176.50     19.46 o
   1 -10  10        4.16      -19.52     19.52 o
   2 -10  10      602.18      491.08     36.03 o
   3 -10  10        1.88       -1.08     20.61 o
   4 -10  10     2786.21     2825.37     83.70 o
   5 -10  10     1182.74     1428.57     63.04 o
   6 -10  10      370.79      312.54     35.21 o
   7 -10  10       37.04       18.41     30.01 o
   8 -10  10      625.71      560.31     47.60 o
  -8  -9  10      188.05      186.17     32.28 o
  -7  -9  10       39.73       45.38     30.76 o
  -6  -9  10      211.64      225.34     34.79 o
  -5  -9  10     1518.44     1464.70    192.41 o
  -4  -9  10      490.68      487.58     37.20 o
  -3  -9  10     2007.54     2086.90    100.98 o
  -2  -9  10      708.07      713.30     17.22 o
  -1  -9  10       13.24       12.02      6.89 o
   0  -9  10      254.27      263.02     15.71 o
   1  -9  10      483.31      470.77     34.37 o
   2  -9  10        3.69      -19.45     19.45 o
   3  -9  10     1814.88     1594.82     60.26 o
   4  -9  10     1842.91     1838.88     66.87 o
   5  -9  10      413.63      439.21     27.37 o
   6  -9  10      229.24      240.54     21.17 o
   7  -9  10      595.65      586.77     46.68 o
   8  -9  10     1305.75     1422.29     67.88 o
  -8  -8  10       89.47       65.50     18.78 o
  -7  -8  10        0.41       -3.76     17.42 o
  -6  -8  10      324.81      311.95     16.69 o
  -5  -8  10      987.42      780.11     47.96 o
  -4  -8  10      373.62      394.33     28.51 o
  -3  -8  10      411.18      412.54     23.15 o
  -2  -8  10     1073.46     1066.84     28.19 o
  -1  -8  10     3577.05     3824.80     49.32 o
   0  -8  10     2589.55     2497.06     87.34 o
   1  -8  10        0.36        3.82     14.88 o
   2  -8  10      965.02      886.75     42.62 o
   3  -8  10      886.03      800.48     44.16 o
   4  -8  10       15.75       19.36     22.23 o
   5  -8  10      618.89      619.94     35.58 o
   6  -8  10     1660.13     1697.33     84.80 o
   7  -8  10     1195.77     1420.39     42.70 o
   8  -8  10      439.02      440.27     27.71 o
   9  -8  10        6.25      -26.64     32.02 o
  -9  -7  10      123.13      131.91     27.96 o
  -8  -7  10      105.33      117.30     18.44 o
  -7  -7  10       58.36       61.00     15.36 o
  -6  -7  10      413.16      369.00     22.09 o
  -5  -7  10      209.11      215.54     23.69 o
  -4  -7  10     1202.65     1156.01     60.52 o
  -3  -7  10     1278.01     1223.73     26.78 o
  -2  -7  10     2477.97     2398.47     35.94 o
  -1  -7  10     3679.23     3616.55     71.66 o
   0  -7  10     1592.31     1635.36     38.79 o
   1  -7  10       86.16       50.94     12.44 o
   2  -7  10       66.97       75.98      6.31 o
   3  -7  10      916.24      840.34     18.08 o
   4  -7  10      964.69     1005.88     31.66 o
   5  -7  10     2707.26     2826.74     44.74 o
   6  -7  10     1507.49     1481.86     30.84 o
   7  -7  10      153.99      156.79     14.37 o
   8  -7  10       33.93       15.35     18.11 o
   9  -7  10       58.26       52.58     20.60 o
  -9  -6  10      221.10      183.09     29.49 o
  -8  -6  10       17.24       11.44     17.76 o
  -7  -6  10      192.68      180.44     15.39 o
  -6  -6  10       72.89       71.17     11.83 o
  -5  -6  10       66.39       51.97     14.07 o
  -4  -6  10     1255.96     1329.16     34.56 o
  -3  -6  10     1535.44     1533.47     32.88 o
  -2  -6  10     1832.28     1738.95     51.63 o
  -1  -6  10     1877.92     1896.90     37.85 o
   0  -6  10     1041.70      995.58     41.61 o
   1  -6  10      837.38      715.65     27.90 o
   2  -6  10       16.47       13.20      3.76 o
   3  -6  10       13.11       10.50     13.19 o
   4  -6  10     5771.04     6044.34     59.30 o
   5  -6  10       12.99        9.81      9.20 o
   6  -6  10      334.72      344.27     16.73 o
   7  -6  10      939.79      933.73     36.48 o
   8  -6  10      460.24      514.00     22.04 o
   9  -6  10      854.29     1000.62     45.74 o
  -9  -5  10      878.75      963.58    196.94 o
  -8  -5  10      164.90      187.59     26.80 o
  -7  -5  10      387.37      375.60     18.26 o
  -6  -5  10      219.03      205.62     14.84 o
  -5  -5  10     1681.80     1768.43     51.48 o
  -4  -5  10      406.00      362.82     14.24 o
  -3  -5  10     2980.46     3245.96     50.88 o
  -2  -5  10     1523.66     1481.28     19.11 o
  -1  -5  10      653.99      652.88     19.01 o
   0  -5  10     1978.48     1945.53     63.13 o
   1  -5  10     2125.88     2045.26     31.39 o
   2  -5  10        0.41       -0.92      3.68 o
   3  -5  10     1165.56     1013.77     29.00 o
   4  -5  10     1215.75     1242.71     23.69 o
   5  -5  10       41.01       49.49      8.92 o
   6  -5  10      812.80      764.37     22.43 o
   7  -5  10     2137.53     2064.68     48.23 o
   8  -5  10     1447.35     1479.19     34.73 o
   9  -5  10     1028.37     1057.38     45.26 o
  -9  -4  10     1728.62     1656.57     66.24 o
  -8  -4  10      625.09      522.47     27.24 o
  -7  -4  10      124.58      109.33     13.30 o
  -6  -4  10      188.72      198.30     16.97 o
  -5  -4  10      366.82      317.18     41.79 o
  -4  -4  10      239.41      222.05     15.65 o
  -3  -4  10     2819.05     3014.69     36.42 o
  -2  -4  10     2997.13     2901.21     71.72 o
  -1  -4  10     1092.60      961.70     38.51 o
   0  -4  10     5806.78     6152.13    110.04 o
   1  -4  10      409.15      404.71     15.38 o
   2  -4  10       19.62       14.39      3.66 o
   3  -4  10     1112.80     1071.75     20.04 o
   4  -4  10       69.68       65.85      9.55 o
   5  -4  10        1.85       -6.17      8.74 o
   6  -4  10     1608.54     1602.56     31.45 o
   7  -4  10     3076.47     3245.35    117.23 o
   8  -4  10     2512.42     2608.11     52.61 o
   9  -4  10      208.70      207.19     21.76 o
 -10  -3  10     1229.43     1051.89     57.69 o
  -9  -3  10     1073.99     1079.87     52.84 o
  -8  -3  10        4.88      -11.88     21.97 o
  -7  -3  10      223.53      205.40     18.52 o
  -6  -3  10      119.54      127.80     14.42 o
  -5  -3  10       77.33       74.69     14.70 o
  -4  -3  10     1163.18     1166.68     26.36 o
  -3  -3  10     1117.15     1028.53     44.21 o
  -2  -3  10     2373.95     2432.88     33.14 o
  -1  -3  10     2627.66     2525.91     24.49 o
   0  -3  10     2220.59     1951.24     41.93 o
   1  -3  10      572.09      516.29      9.19 o
   2  -3  10      204.07      182.16      8.38 o
   3  -3  10       26.59       32.74      7.02 o
   4  -3  10     1785.12     1737.02     43.40 o
   5  -3  10      359.35      306.17     14.65 o
   6  -3  10     3031.78     3160.22     42.80 o
   7  -3  10     2362.97     2493.91     72.91 o
   8  -3  10      712.45      783.24     45.28 o
   9  -3  10       18.69       25.47     28.62 o
 -10  -2  10      703.16      679.73     48.06 o
  -9  -2  10      239.71      234.27     29.27 o
  -8  -2  10       94.08       56.90     19.52 o
  -7  -2  10       22.19       25.61     12.68 o
  -6  -2  10       30.27       23.78     11.52 o
  -5  -2  10      149.27      139.23     19.59 o
  -4  -2  10       11.79        5.76      7.26 o
  -3  -2  10      446.07      414.66     13.75 o
  -2  -2  10     3754.36     3583.25    152.29 o
  -1  -2  10    12368.42    12848.38    167.40 o
   0  -2  10     2131.26     2311.93     40.79 o
   1  -2  10      410.35      472.21     12.59 o
   2  -2  10      234.92      212.44     10.53 o
   3  -2  10     3354.28     3410.69     81.99 o
   4  -2  10      268.88      258.48     22.45 o
   5  -2  10     2931.00     3060.13     39.01 o
   6  -2  10      525.58      627.84     23.68 o
   7  -2  10      951.10      961.70     46.04 o
   8  -2  10        3.13        4.57     24.82 o
   9  -2  10      127.90      121.08     30.21 o
 -10  -1  10      268.91      276.67     35.88 o
  -9  -1  10      107.65       99.55     29.10 o
  -8  -1  10      110.09      121.90     26.01 o
  -7  -1  10       38.66       45.09     32.88 o
  -6  -1  10      909.13      914.04     55.00 o
  -5  -1  10       97.15       77.14     15.45 o
  -4  -1  10      208.92      171.09     11.34 o
  -3  -1  10     4744.05     4993.40     42.52 o
  -2  -1  10     8899.24     9731.73    111.31 o
  -1  -1  10     2151.44     2317.57     41.89 o
   0  -1  10       43.61       47.67      7.34 o
   1  -1  10     2323.71     2292.34     34.88 o
   2  -1  10     5701.82     5672.14     46.37 o
   3  -1  10      617.87      668.67     17.08 o
   4  -1  10     1629.72     1658.10     29.18 o
   5  -1  10     1607.58     1672.47     32.47 o
   6  -1  10       53.96       47.68     20.14 o
   7  -1  10      784.73      818.63     43.29 o
   8  -1  10      137.20      174.15     30.18 o
   9  -1  10      670.19      724.22     50.70 o
 -10   0  10      101.40       72.35     31.85 o
  -9   0  10      155.78      145.97     29.87 o
  -8   0  10      290.53      287.79     31.63 o
  -7   0  10      781.27      663.82     39.40 o
  -6   0  10     1355.60     1246.46     75.15 o
  -5   0  10       75.59       69.20     11.11 o
  -4   0  10     1351.46     1306.11     85.78 o
  -3   0  10     4717.51     4853.75    100.82 o
  -2   0  10     2548.84     2863.82     88.85 o
  -1   0  10      727.12      641.75     16.75 o
   0   0  10     1985.08     2174.57     56.83 o
   1   0  10     5854.02     5895.94     58.64 o
   2   0  10     2607.91     2564.41     40.46 o
   3   0  10      116.26      103.47      7.54 o
   4   0  10      269.29      229.70     11.89 o
   5   0  10       93.59       94.03     20.41 o
   6   0  10      252.87      268.68     25.74 o
   7   0  10     1491.10     1676.17     62.16 o
   8   0  10     1135.05     1271.21     58.23 o
   9   0  10      514.28      542.76     45.44 o
 -10   1  10       93.35       69.63     34.34 o
  -9   1  10      886.33      866.47     52.47 o
  -8   1  10     1263.61     1197.09     55.42 o
  -7   1  10     1534.39     1343.70     55.66 o
  -6   1  10      407.95      336.03     29.87 o
  -5   1  10       35.56       34.34     12.00 o
  -4   1  10      130.12       98.04     16.67 o
  -3   1  10      670.35      637.01     23.09 o
  -2   1  10      787.57      835.51     28.60 o
  -1   1  10      231.67      184.85     11.29 o
   0   1  10     4445.10     4172.39    112.53 o
   1   1  10     1688.15     1639.97     33.99 o
   2   1  10      510.93      433.37     19.20 o
   3   1  10      230.14      191.99     14.72 o
   4   1  10       52.23       61.84     18.03 o
   5   1  10       88.79       93.49     21.60 o
   6   1  10      683.88      762.90     43.67 o
   7   1  10      609.30      689.06     43.66 o
   8   1  10     1041.46     1134.72     58.88 o
  -9   2  10      830.05      754.74     48.52 o
  -8   2  10     1432.54     1598.58     65.37 o
  -7   2  10     1195.63     1072.02     51.52 o
  -6   2  10      241.71      180.97     27.01 o
  -5   2  10       16.00       14.20     16.87 o
  -4   2  10      182.65      155.67     21.33 o
  -3   2  10      161.65      166.27     19.12 o
  -2   2  10      477.70      464.15     48.61 o
  -1   2  10      371.10      354.42     31.19 o
   0   2  10      150.23      109.25     10.34 o
   1   2  10     2027.16     1916.11     36.71 o
   2   2  10      907.91      900.09     24.69 o
   3   2  10     1174.86     1215.44     34.86 o
   4   2  10       25.13       33.14     20.47 o
   5   2  10      947.59      927.45     45.85 o
   6   2  10      340.69      362.77     32.37 o
   7   2  10      182.50      223.60     30.14 o
   8   2  10      218.03      162.09     31.42 o
  -9   3  10      228.14      186.29     32.60 o
  -8   3  10     1712.22     1683.20     69.48 o
  -7   3  10      455.42      415.71     36.37 o
  -6   3  10      136.14      105.97     25.10 o
  -5   3  10      278.89      249.91     28.40 o
  -4   3  10       71.28       80.22     21.35 o
  -3   3  10        0.20       12.59     15.55 o
  -2   3  10       11.39       10.55     10.89 o
  -1   3  10     1318.00     1261.01     31.06 o
   0   3  10     3486.99     3328.22     63.58 o
   1   3  10     2333.79     2473.60     49.75 o
   2   3  10     1678.94     1732.13     69.05 o
   3   3  10      294.37      239.04     22.43 o
   4   3  10       52.80       79.82     21.35 o
   5   3  10      440.88      421.59     35.09 o
   6   3  10      119.10      134.58     26.01 o
   7   3  10        4.69        8.93     29.87 o
   8   3  10      305.10      282.07     36.59 o
  -9   4  10      500.21      436.07     41.14 o
  -8   4  10     1138.68     1207.53     60.38 o
  -7   4  10      103.86      104.05     23.75 o
  -6   4  10       29.64       28.59     21.13 o
  -5   4  10        2.33      -17.79     19.49 o
  -4   4  10        3.39       26.52     21.32 o
  -3   4  10      295.65      356.47     31.37 o
  -2   4  10      945.58      807.78     28.53 o
  -1   4  10     3766.20     3846.74     55.57 o
   0   4  10     4314.40     4498.38     60.30 o
   1   4  10     3804.64     3860.84     54.40 o
   2   4  10     1265.98     1103.38     52.98 o
   3   4  10       10.67        9.11     11.05 o
   4   4  10       30.19       35.04     21.77 o
   5   4  10      510.14      464.80     39.97 o
   6   4  10       63.22       65.17     28.38 o
   7   4  10       66.68       79.96     30.05 o
  -9   5  10      950.95     1065.79     64.23 o
  -8   5  10      116.87       99.24     27.19 o
  -7   5  10       62.58       58.08     28.08 o
  -6   5  10        5.32      -20.23     23.06 o
  -5   5  10      184.63      232.80     30.58 o
  -4   5  10      169.81      172.49     27.98 o
  -3   5  10       72.27       70.21     20.95 o
  -2   5  10      236.77      164.46     13.89 o
  -1   5  10     1858.83     1773.62     48.75 o
   0   5  10     4460.70     4681.26     91.14 o
   1   5  10     2717.05     2648.27     48.12 o
   2   5  10      179.04      149.02     17.68 o
   3   5  10        3.75       11.66     19.28 o
   4   5  10      405.87      426.67     37.76 o
   5   5  10     1294.76     1343.40     62.28 o
   6   5  10       47.12       33.74     28.25 o
  -8   6  10       12.40       25.21     34.88 o
  -7   6  10      201.72      203.32     31.13 o
  -6   6  10      332.73      357.51     32.29 o
  -5   6  10      350.48      395.55     37.20 o
  -4   6  10      228.76      238.43     33.90 o
  -3   6  10       20.66       20.66     21.66 o
  -2   6  10       99.31       86.14     15.22 o
  -1   6  10     2360.47     2272.28     65.54 o
   0   6  10      576.02      538.26     23.22 o
   1   6  10        2.48      -14.64     14.64 o
   2   6  10      118.13       71.61     15.20 o
   3   6  10      637.57      739.06     47.85 o
   4   6  10     2706.39     2753.42     85.89 o
   5   6  10      262.22      326.71     35.03 o
   6   6  10      334.38      371.69     39.13 o
  -7   7  10      127.44       64.18     30.92 o
  -6   7  10      386.62      470.56     45.65 o
  -5   7  10      698.24      783.32     53.08 o
  -4   7  10      361.66      424.62     39.89 o
  -3   7  10        0.42      -26.91     26.91 o
  -2   7  10     1508.54     1519.01    223.45 o
  -1   7  10      849.49      770.05    142.89 o
   0   7  10       24.91      -10.88     13.76 o
   1   7  10       12.87       19.76     15.44 o
   2   7  10      275.69      298.20     38.58 o
   3   7  10     2309.60     2785.67     89.24 o
   4   7  10     1051.92      961.30     55.15 o
   5   7  10       86.91      115.24     29.62 o
  -6   8  10      694.03      856.65     61.09 o
  -5   8  10      975.61     1011.30     60.70 o
  -4   8  10        1.29      -30.68     30.68 o
  -3   8  10      243.04      257.46     35.68 o
  -2   8  10      623.37      717.07     47.93 o
  -1   8  10        1.82       -9.69     24.87 o
   0   8  10       26.29       -4.56     28.67 o
   1   8  10      409.51      485.52     42.44 o
   2   8  10     1870.18     1977.94    152.58 o
   3   8  10     1145.63     1314.70     66.55 o
   4   8  10       50.63       64.77     29.44 o
  -5   9  10      210.76      186.76     35.23 o
  -4   9  10       44.40       47.54     29.03 o
  -3   9  10       47.00       44.37     32.32 o
  -2   9  10        0.21      -12.27     32.07 o
  -1   9  10       52.25       48.78     27.49 o
   0   9  10      142.63      203.37     37.44 o
   1   9  10     1284.37     1430.27     71.23 o
   2   9  10     1329.71     1568.82     75.43 o
  -3  10  10        5.74       10.07     37.84 o
  -2  10  10       65.33       88.32     34.58 o
  -1  10  10       19.17       31.98     30.40 o
   0  10  10      482.12      493.27     47.46 o
   1 -15  11      113.29       58.38     31.09 o
  -2 -14  11     1116.72     1236.91     43.95 o
  -1 -14  11      183.11      156.54     39.45 o
   0 -14  11       22.22       16.70     28.76 o
   1 -14  11      197.07      205.14     27.89 o
   2 -14  11     1087.93      973.12     54.80 o
   3 -14  11     1012.85      898.58     54.04 o
   4 -14  11       16.70       28.32     29.92 o
  -4 -13  11       45.15       47.09     35.97 o
  -3 -13  11     1005.99      995.91     60.73 o
  -2 -13  11      386.76      439.65     27.03 o
  -1 -13  11       36.24       40.68     18.53 o
   0 -13  11      102.20       64.85     17.97 o
   1 -13  11     1499.15     1542.16     66.00 o
   2 -13  11     1749.14     1826.83     72.11 o
   3 -13  11      263.98      263.34     33.82 o
   4 -13  11       21.16       76.41     25.78 o
   5 -13  11       29.48       19.25     31.02 o
  -5 -12  11       56.74       21.94     35.07 o
  -4 -12  11      351.38      343.78     44.95 o
  -3 -12  11      909.88      860.85     55.41 o
  -2 -12  11      109.50       55.74     18.31 o
  -1 -12  11       11.38      -21.85     21.85 o
   0 -12  11      827.09      826.41     49.92 o
   1 -12  11     2665.25     2783.26     83.89 o
   2 -12  11     2381.84     2504.61     81.29 o
   3 -12  11       11.00       15.37     24.96 o
   4 -12  11       33.01       32.74     24.28 o
   5 -12  11        0.00       -2.02     29.00 o
   6 -12  11        2.38      -29.42     29.42 o
  -6 -11  11      469.22      561.52     50.56 o
  -5 -11  11      114.73      108.83     32.54 o
  -4 -11  11       20.20        1.96     27.46 o
  -3 -11  11      191.37      176.14     31.65 o
  -2 -11  11       74.51       64.25     13.24 o
  -1 -11  11        9.47       -1.51     15.34 o
   0 -11  11     3093.60     3308.26     85.48 o
   1 -11  11     2066.97     2123.33     70.86 o
   2 -11  11      233.85      262.92     33.08 o
   3 -11  11       18.01       31.00     22.19 o
   4 -11  11        6.83        2.09     24.55 o
   5 -11  11        9.19       10.82     23.94 o
   6 -11  11       19.96       -8.04     28.77 o
   7 -11  11        7.36       10.38     31.02 o
  -7 -10  11     1377.19     1555.74     74.20 o
  -6 -10  11        4.15       30.12     30.41 o
  -5 -10  11       33.22       46.19     25.62 o
  -4 -10  11      519.07      565.78     90.16 o
  -3 -10  11      930.35     1002.66     54.65 o
  -2 -10  11      117.36      109.59     14.05 o
  -1 -10  11     1361.25     1422.66     32.13 o
   0 -10  11     5095.60     5084.52    296.95 o
   1 -10  11      426.04      328.03     31.55 o
   2 -10  11      132.17       65.88     25.59 o
   3 -10  11      933.18      897.89     49.74 o
   4 -10  11      117.18      100.52     26.68 o
   5 -10  11      259.71      251.84     33.02 o
   6 -10  11      276.38      266.13     36.16 o
   7 -10  11       34.48       41.67     31.40 o
   8 -10  11     1006.92     1028.90     62.06 o
  -7  -9  11      242.21      306.19     39.02 o
  -6  -9  11       28.63       20.95     29.12 o
  -5  -9  11      131.17      148.55     18.13 o
  -4  -9  11     1303.78     1438.80    103.91 o
  -3  -9  11      458.06      477.28     46.48 o
  -2  -9  11     1079.08     1109.52     41.41 o
  -1  -9  11     2478.28     2344.74     49.90 o
   0  -9  11     2613.55     2728.00     51.33 o
   1  -9  11      835.21      676.78     40.26 o
   2  -9  11      813.79      658.02     40.51 o
   3  -9  11     2704.34     2763.54     77.76 o
   4  -9  11      450.67      445.45     25.19 o
   5  -9  11      979.96      994.19     51.54 o
   6  -9  11        6.74       15.57     28.85 o
   7  -9  11      320.30      331.58     24.46 o
   8  -9  11      744.67      829.05     55.78 o
  -8  -8  11       20.00        9.33     27.17 o
  -7  -8  11        6.28       27.59     27.35 o
  -6  -8  11      433.73      502.94     64.63 o
  -5  -8  11     1518.81     1762.06    161.10 o
  -4  -8  11      534.64      558.62     38.68 o
  -3  -8  11       17.81       12.80     14.20 o
  -2  -8  11      127.12       93.11     12.45 o
  -1  -8  11     1218.74     1194.84     44.13 o
   0  -8  11     1603.53     1718.78     71.94 o
   1  -8  11     1692.14     1614.48     38.90 o
   2  -8  11      975.40     1007.55     45.91 o
   3  -8  11      826.50      735.26     40.74 o
   4  -8  11     2494.76     2522.93     50.92 o
   5  -8  11      887.38      862.52     43.96 o
   6  -8  11      138.41      114.84     18.77 o
   7  -8  11      532.11      578.55     30.23 o
   8  -8  11       99.19       82.63     19.04 o
  -8  -7  11        2.17        9.91     29.97 o
  -7  -7  11      345.06      337.65     27.23 o
  -6  -7  11     2242.82     2317.57     70.77 o
  -5  -7  11     1462.52     1486.54     43.50 o
  -4  -7  11        0.98       -1.91      8.74 o
  -3  -7  11        2.73       -4.08      9.01 o
  -2  -7  11        2.29        2.61      4.90 o
  -1  -7  11      760.81      679.54     21.80 o
   0  -7  11     1153.20     1120.78     56.74 o
   1  -7  11      380.34      389.03     20.72 o
   2  -7  11     2011.81     1858.14     57.88 o
   3  -7  11     1220.20     1223.24     34.70 o
   4  -7  11     2693.51     2546.94     50.02 o
   5  -7  11      592.98      547.52     34.06 o
   6  -7  11      339.88      339.67     36.03 o
   7  -7  11      202.35      200.54     22.41 o
   8  -7  11       32.38       32.82     18.59 o
   9  -7  11       35.76       -4.79     21.40 o
  -9  -6  11       75.86       84.30     19.97 o
  -8  -6  11      156.00      160.63     15.27 o
  -7  -6  11     1160.38     1174.88     36.39 o
  -6  -6  11      814.38      955.27     64.92 o
  -5  -6  11     1888.13     2185.28     77.50 o
  -4  -6  11      794.30      746.17     43.02 o
  -3  -6  11      790.17      705.00     18.87 o
  -2  -6  11      532.53      437.46     34.84 o
  -1  -6  11      623.75      601.21     19.68 o
   0  -6  11     1247.58     1328.31     67.72 o
   1  -6  11     1268.52     1328.50     33.57 o
   2  -6  11      205.43      213.53     13.71 o
   3  -6  11      631.20      654.77     61.54 o
   4  -6  11     1582.45     1615.34     64.59 o
   5  -6  11      470.07      479.50     24.87 o
   6  -6  11       12.07       12.72     16.07 o
   7  -6  11       77.20       85.83     16.62 o
   8  -6  11       71.85      105.48     30.83 o
   9  -6  11      408.72      414.67     28.89 o
  -9  -5  11      129.87      132.62     16.69 o
  -8  -5  11      344.30      372.98     27.57 o
  -7  -5  11      764.58      926.74     44.79 o
  -6  -5  11     2667.09     2952.63     55.76 o
  -5  -5  11     3972.75     4507.73    136.59 o
  -4  -5  11     2382.09     2594.06     47.82 o
  -3  -5  11      228.83      196.22     11.38 o
  -2  -5  11      671.96      697.14     25.16 o
  -1  -5  11        9.11       15.18     11.71 o
   0  -5  11       47.78       36.04     11.69 o
   1  -5  11      300.44      250.70     14.35 o
   2  -5  11      253.42      269.54     13.87 o
   3  -5  11     7124.09     7290.22     83.85 o
   4  -5  11     1697.33     1766.70     30.83 o
   5  -5  11        2.83      -11.21     12.57 o
   6  -5  11      232.94      196.94     15.41 o
   7  -5  11      350.11      332.55     18.35 o
   8  -5  11        7.11       11.47     17.41 o
   9  -5  11      265.30      244.64     37.34 o
  -9  -4  11      219.97      227.75     20.65 o
  -8  -4  11      163.99      146.98     18.24 o
  -7  -4  11      455.98      496.95     34.00 o
  -6  -4  11     6377.54     7036.58     97.48 o
  -5  -4  11     1490.36     1606.86     58.58 o
  -4  -4  11     1232.60     1443.38     36.69 o
  -3  -4  11      326.50      285.68     15.37 o
  -2  -4  11       18.31        8.92      3.59 o
  -1  -4  11      478.84      473.74     29.96 o
   0  -4  11       61.35       42.40     11.84 o
   1  -4  11     2104.13     2043.24     32.34 o
   2  -4  11     6370.40     6338.30     79.97 o
   3  -4  11     4553.14     4859.87     72.42 o
   4  -4  11     1841.64     1865.52     29.67 o
   5  -4  11       87.51       97.00     10.33 o
   6  -4  11      628.35      668.09     25.35 o
   7  -4  11        0.39       -1.37     11.75 o
   8  -4  11       33.60       50.66     17.34 o
   9  -4  11        0.87       -4.02     21.19 o
  -9  -3  11        3.54       -3.96     17.31 o
  -8  -3  11      121.35      126.76     16.87 o
  -7  -3  11     1104.72     1217.70     37.05 o
  -6  -3  11     3808.30     4201.97     99.12 o
  -5  -3  11      447.14      495.91     22.96 o
  -4  -3  11      167.64      121.63      9.82 o
  -3  -3  11        4.87        3.99      6.67 o
  -2  -3  11      559.66      544.06     21.90 o
  -1  -3  11     1528.97     1501.73     29.94 o
   0  -3  11      505.02      465.55     14.62 o
   1  -3  11     5871.82     5954.23     42.74 o
   2  -3  11     5125.82     5155.05     57.90 o
   3  -3  11     2402.43     2457.21     32.03 o
   4  -3  11     1164.29     1163.15     36.54 o
   5  -3  11       24.33       25.18      9.14 o
   6  -3  11      245.96      239.37     14.25 o
   7  -3  11      205.36      186.62     48.76 o
   8  -3  11      184.90      156.41     20.65 o
   9  -3  11        2.07      -22.58     22.58 o
  -9  -2  11        2.79       -3.65     26.81 o
  -8  -2  11      399.88      387.63     30.93 o
  -7  -2  11     2116.16     2217.26    127.33 o
  -6  -2  11      682.18      639.34     34.43 o
  -5  -2  11      331.78      219.09     16.03 o
  -4  -2  11      676.00      698.82     24.27 o
  -3  -2  11     2585.41     2609.10     40.65 o
  -2  -2  11     4376.06     4659.66     46.69 o
  -1  -2  11        4.42        3.79      6.54 o
   0  -2  11     1515.48     1649.93     34.79 o
   1  -2  11     6587.81     6905.96     54.69 o
   2  -2  11     2980.65     2964.03     39.41 o
   3  -2  11     1029.40     1031.44     31.51 o
   4  -2  11      192.93      185.43     13.68 o
   5  -2  11      142.82      138.76     11.33 o
   6  -2  11      349.78      362.63     42.97 o
   7  -2  11     1052.64     1018.26     37.69 o
   8  -2  11       75.79       55.54     25.49 o
   9  -2  11      695.12      699.40     49.45 o
  -9  -1  11        3.94        4.80     28.14 o
  -8  -1  11     2018.55     2165.59     70.64 o
  -7  -1  11     1462.82     1489.19     69.59 o
  -6  -1  11       14.23       17.35     10.71 o
  -5  -1  11        8.23       -9.50      9.50 o
  -4  -1  11     3203.15     3495.29     49.14 o
  -3  -1  11     5777.91     5851.09     61.91 o
  -2  -1  11      620.13      648.26     21.00 o
  -1  -1  11      702.44      781.41     51.38 o
   0  -1  11     1670.83     1635.96     35.69 o
   1  -1  11     1985.41     1933.30     52.93 o
   2  -1  11      483.82      517.65     14.78 o
   3  -1  11      570.14      546.92     19.63 o
   4  -1  11      384.59      388.05     15.11 o
   5  -1  11     1727.85     1741.27     48.43 o
   6  -1  11     2847.41     2874.49    140.30 o
   7  -1  11      705.78      754.21     44.53 o
   8  -1  11      311.78      387.27     38.32 o
  -9   0  11      383.49      334.70     36.91 o
  -8   0  11     1584.13     1505.53     61.25 o
  -7   0  11        5.18        5.46     19.92 o
  -6   0  11      241.25      230.39     25.50 o
  -5   0  11     2863.12     2940.59    163.79 o
  -4   0  11     8958.71     9328.85    380.95 o
  -3   0  11     1343.45     1349.05     25.17 o
  -2   0  11        4.92       10.73      9.19 o
  -1   0  11      163.68      139.75     10.38 o
   0   0  11      208.81      210.60     12.75 o
   1   0  11       43.81       37.24      8.56 o
   2   0  11      121.97       97.47     10.54 o
   3   0  11      534.79      585.60     16.99 o
   4   0  11     1455.95     1561.39     88.72 o
   5   0  11     2290.08     2465.19    120.96 o
   6   0  11     2243.71     2420.07     69.62 o
   7   0  11        1.40       22.13     24.61 o
   8   0  11      401.27      440.71     39.96 o
  -9   1  11      142.04       84.62     31.00 o
  -8   1  11       19.73       -2.08     23.80 o
  -7   1  11        3.06      -18.77     22.08 o
  -6   1  11     1182.52     1083.56     47.97 o
  -5   1  11     2518.12     2502.75     65.04 o
  -4   1  11     2237.47     2196.10     58.31 o
  -3   1  11     1252.38     1223.45     31.51 o
  -2   1  11       45.39       29.22     10.34 o
  -1   1  11       26.21       28.30      8.18 o
   0   1  11       22.02       40.81      8.40 o
   1   1  11       48.79       30.05      8.64 o
   2   1  11      542.73      487.02     23.76 o
   3   1  11      967.76      878.40     58.31 o
   4   1  11     1823.02     1854.32     42.90 o
   5   1  11     1890.57     2062.74     63.54 o
   6   1  11      353.25      361.19     33.31 o
   7   1  11      164.82      124.88     25.59 o
   8   1  11       13.53       20.15     27.63 o
  -9   2  11        8.63      -24.25     32.02 o
  -8   2  11       18.78       11.99     28.13 o
  -7   2  11      660.16      638.52     41.48 o
  -6   2  11     1142.36     1150.59     49.97 o
  -5   2  11     1465.72     1497.82     54.40 o
  -4   2  11      198.35      184.38     24.33 o
  -3   2  11      969.42     1013.39     49.09 o
  -2   2  11       69.33       90.76     14.80 o
  -1   2  11       53.30       50.92      9.53 o
   0   2  11      102.71       69.39     10.18 o
   1   2  11      247.36      186.19     17.23 o
   2   2  11      370.16      375.25     20.34 o
   3   2  11     2587.58     2561.27     85.18 o
   4   2  11     3338.84     3311.23    167.31 o
   5   2  11     1166.06     1226.90     52.53 o
   6   2  11        9.27      -22.75     24.35 o
   7   2  11      323.86      433.85     37.86 o
   8   2  11       14.48       22.60     33.86 o
  -9   3  11        0.02       11.48     29.21 o
  -8   3  11       46.48       41.54     28.74 o
  -7   3  11      496.48      445.70     38.33 o
  -6   3  11      166.54      144.37     25.92 o
  -5   3  11      154.51      129.61     24.27 o
  -4   3  11       26.91       46.32     19.79 o
  -3   3  11     2603.15     2724.68    157.62 o
  -2   3  11     1636.83     1653.04    132.61 o
  -1   3  11      179.94      141.50     15.45 o
   0   3  11       53.21       54.05     10.30 o
   1   3  11      858.29      679.73     68.14 o
   2   3  11      447.14      404.36     19.52 o
   3   3  11     1339.65     1324.22     64.40 o
   4   3  11     1834.36     1817.26     62.59 o
   5   3  11      158.77      176.12     27.40 o
   6   3  11      147.81      143.81     25.53 o
   7   3  11      269.09      265.89     36.87 o
  -9   4  11       74.75       38.67     34.24 o
  -8   4  11       64.79       84.47     31.87 o
  -7   4  11        0.25        4.18     25.82 o
  -6   4  11        8.19      -18.79     24.78 o
  -5   4  11      335.95      360.75     34.52 o
  -4   4  11     1294.48     1431.07     56.86 o
  -3   4  11     2491.24     2667.86     66.75 o
  -2   4  11      167.29      141.53     16.58 o
  -1   4  11      499.85      454.22     21.33 o
   0   4  11        1.54        0.92     10.33 o
   1   4  11        1.32       -9.84      9.84 o
   2   4  11      107.34       89.06     10.76 o
   3   4  11      629.17      585.65     80.49 o
   4   4  11      971.94     1005.35     49.86 o
   5   4  11      424.41      541.43     40.41 o
   6   4  11      421.46      452.87     39.99 o
   7   4  11      639.37      679.67     49.77 o
  -8   5  11        7.34       31.35     33.35 o
  -7   5  11       15.11      -26.38     26.38 o
  -6   5  11      336.12      305.64     36.37 o
  -5   5  11     2192.51     2562.57     80.70 o
  -4   5  11     1002.53     1214.64     54.93 o
  -3   5  11      387.27      421.98     25.41 o
  -2   5  11      197.61      147.94     14.64 o
  -1   5  11      796.56      796.73     23.68 o
   0   5  11       72.98       47.78     12.40 o
   1   5  11      151.79      104.73     11.49 o
   2   5  11      167.92      133.76     17.88 o
   3   5  11      403.02      349.59     31.23 o
   4   5  11      349.52      359.09     33.70 o
   5   5  11      917.68      992.40     55.12 o
   6   5  11      628.15      587.13     47.18 o
  -7   6  11       62.62       47.64     32.31 o
  -6   6  11     1135.93     1232.60     67.44 o
  -5   6  11     1192.39     1322.24     64.87 o
  -4   6  11      387.05      387.18     38.70 o
  -3   6  11       10.87       -2.53     15.85 o
  -2   6  11      252.99      232.92     30.09 o
  -1   6  11      270.23      227.96     16.18 o
   0   6  11      174.03      153.98     14.59 o
   1   6  11        0.32       -8.07     15.84 o
   2   6  11       63.01       38.53     16.27 o
   3   6  11      205.87      209.82     58.97 o
   4   6  11      497.06      517.80     42.48 o
   5   6  11      565.75      622.09     47.90 o
  -7   7  11      389.05      392.50     44.92 o
  -6   7  11      365.15      285.62     38.68 o
  -5   7  11       53.57       36.11     27.33 o
  -4   7  11      107.80       87.33     32.33 o
  -3   7  11      349.41      370.57     70.54 o
  -2   7  11     1036.51     1088.90    105.59 o
  -1   7  11      266.32      320.93     40.31 o
   0   7  11      212.43      247.73     37.37 o
   1   7  11       10.00      -10.47     15.89 o
   2   7  11      233.04      224.71     33.88 o
   3   7  11      222.06      226.32     43.88 o
   4   7  11      398.47      383.44     42.22 o
  -6   8  11        1.03        6.20     37.13 o
  -5   8  11       20.06       16.55     29.88 o
  -4   8  11      251.06      255.03     35.96 o
  -3   8  11      724.91      757.99    113.83 o
  -2   8  11      613.46      648.50     47.50 o
  -1   8  11      178.71      130.30     30.63 o
   0   8  11      258.89      285.72     38.29 o
   1   8  11        1.13      -10.86     30.91 o
   2   8  11      157.76      216.57     35.40 o
   3   8  11       31.50        8.99     21.91 o
  -4   9  11      308.50      336.32     42.51 o
  -3   9  11      210.14      285.51     38.26 o
  -2   9  11       95.32      110.03     35.63 o
  -1   9  11      272.55      332.02     39.32 o
   0   9  11      188.10      196.40     35.02 o
   1   9  11       33.72       20.28     33.01 o
  -2 -14  12        2.35       29.70     21.24 o
  -1 -14  12      100.27       77.89     21.63 o
   0 -14  12        2.62       19.76     31.53 o
   1 -14  12        3.64      -18.43     31.84 o
   2 -14  12      418.29      456.44     44.83 o
   3 -14  12      611.36      599.96     48.04 o
   4 -14  12      471.65      501.00     44.70 o
  -4 -13  12      940.39     1130.32     64.65 o
  -3 -13  12     1131.24     1250.94     70.32 o
  -2 -13  12      478.13      555.03     32.96 o
  -1 -13  12      427.25      420.48     49.22 o
   0 -13  12       28.47       32.06     17.85 o
   1 -13  12       27.21       56.59     27.31 o
   2 -13  12      266.98      253.83     33.29 o
   3 -13  12      124.47      173.68     29.24 o
   4 -13  12       21.15       54.77     30.62 o
   5 -13  12      423.46      407.05     40.83 o
  -5 -12  12      539.99      553.35     52.18 o
  -4 -12  12     1805.41     1892.83     80.64 o
  -3 -12  12     1053.97     1082.54     60.83 o
  -2 -12  12      413.15      388.16     66.21 o
  -1 -12  12      119.61       76.30     33.84 o
   0 -12  12        5.77       11.43     18.48 o
   1 -12  12        0.26        4.43     26.39 o
   2 -12  12       57.07       53.33     27.27 o
   3 -12  12       35.64       22.15     26.53 o
   4 -12  12      282.52      314.24     38.25 o
   5 -12  12     1007.94      974.40     59.78 o
   6 -12  12      557.38      575.09     50.38 o
  -6 -11  12      186.62      196.10     37.44 o
  -5 -11  12     1306.86     1453.08     70.61 o
  -4 -11  12     1230.89     1152.26     64.83 o
  -3 -11  12      575.49      618.97     73.67 o
  -2 -11  12      622.77      580.88     30.61 o
  -1 -11  12       92.61       72.81     18.16 o
   0 -11  12       55.52       75.71     28.74 o
   1 -11  12       23.14       12.23     20.56 o
   2 -11  12       39.33       36.67     22.37 o
   3 -11  12      483.45      466.87     40.59 o
   4 -11  12     1690.57     1657.80     68.31 o
   5 -11  12     1036.69     1086.05     60.26 o
   6 -11  12      449.59      393.05     40.10 o
   7 -11  12       17.09        9.79     30.00 o
  -6 -10  12      849.98      740.32     50.86 o
  -5 -10  12      542.43      555.59     46.57 o
  -4 -10  12      131.44      149.83     18.77 o
  -3 -10  12     2281.02     2491.26    107.96 o
  -2 -10  12      311.08      312.97     18.98 o
  -1 -10  12        1.12       -4.23     11.89 o
   0 -10  12       14.16       31.24     21.98 o
   1 -10  12      979.42      923.09     47.92 o
   2 -10  12        4.82        5.47     22.07 o
   3 -10  12     2133.40     1909.60     69.80 o
   4 -10  12     2024.23     1918.70     70.69 o
   5 -10  12      229.93      225.50     33.83 o
   6 -10  12      133.70      155.67     68.32 o
   7 -10  12      351.06      318.24     42.32 o
  -7  -9  12      245.61      242.47     33.77 o
  -6  -9  12      489.09      452.59     43.26 o
  -5  -9  12      102.45       89.72     17.98 o
  -4  -9  12      207.84      202.29     20.25 o
  -3  -9  12     1069.50     1190.37     48.18 o
  -2  -9  12        2.73        9.04     12.14 o
  -1  -9  12     1381.55     1430.69     54.73 o
   0  -9  12     3075.36     3023.98    117.44 o
   1  -9  12      253.84      198.08     28.33 o
   2  -9  12      745.84      640.78     43.81 o
   3  -9  12     2473.85     2567.87     76.67 o
   4  -9  12      700.26      644.82     29.15 o
   5  -9  12       75.24       66.48     17.34 o
   6  -9  12      488.07      543.90     29.44 o
   7  -9  12     1338.33     1487.38     67.72 o
   8  -9  12      242.73      233.86     39.01 o
  -8  -8  12        0.35       -1.75     30.36 o
  -7  -8  12       19.02       16.48     25.24 o
  -6  -8  12      177.50      174.74     20.52 o
  -5  -8  12       84.38      126.37     19.84 o
  -4  -8  12      626.23      676.49     49.52 o
  -3  -8  12      702.73      784.59     83.31 o
  -2  -8  12     2337.50     2657.56    142.80 o
  -1  -8  12     3174.50     3310.65     62.10 o
   0  -8  12      720.34      688.46     67.44 o
   1  -8  12     1011.97      907.82     56.61 o
   2  -8  12       36.85       18.97     16.76 o
   3  -8  12       41.26       40.41     13.28 o
   4  -8  12        1.19       22.53     14.19 o
   5  -8  12      944.18      945.47     35.27 o
   6  -8  12     2342.67     2357.30     54.39 o
   7  -8  12      644.49      699.95     33.59 o
   8  -8  12       21.14       17.15     20.75 o
  -8  -7  12       63.17       67.37     27.20 o
  -7  -7  12      133.72      140.51     18.45 o
  -6  -7  12       61.16       74.56     17.58 o
  -5  -7  12      269.65      260.65     21.48 o
  -4  -7  12     2638.91     2967.60     69.18 o
  -3  -7  12     1266.95     1309.18     55.64 o
  -2  -7  12     3109.08     3252.16    135.08 o
  -1  -7  12      509.54      522.47     20.33 o
   0  -7  12      290.35      277.71     34.21 o
   1  -7  12        3.44       -8.29     12.86 o
   2  -7  12      235.32      187.36     25.26 o
   3  -7  12      370.54      325.09     40.16 o
   4  -7  12     1538.69     1519.66     82.41 o
   5  -7  12     1223.82     1229.61     77.55 o
   6  -7  12     1144.15     1041.71     37.22 o
   7  -7  12       20.49       24.89     17.91 o
   8  -7  12      228.38      208.48     21.94 o
  -8  -6  12      108.99       92.16     18.87 o
  -7  -6  12      367.93      405.16     44.54 o
  -6  -6  12       41.69       44.58     16.83 o
  -5  -6  12     1507.32     1402.16     43.87 o
  -4  -6  12     2129.96     2246.49     95.69 o
  -3  -6  12     1665.30     1748.71     41.37 o
  -2  -6  12     1724.42     1808.52     40.80 o
  -1  -6  12     1459.70     1525.62     37.62 o
   0  -6  12      696.58      790.29     28.47 o
   1  -6  12      185.58      163.62     16.16 o
   2  -6  12       69.06       73.44     14.27 o
   3  -6  12      901.08      942.44     31.76 o
   4  -6  12      408.30      404.14     24.02 o
   5  -6  12      448.42      464.68     25.57 o
   6  -6  12     1169.00     1214.12     38.57 o
   7  -6  12      727.11      679.01     31.73 o
   8  -6  12     1140.71     1065.43     52.39 o
  -9  -5  12      690.80      673.36     34.49 o
  -8  -5  12      712.31      664.29     40.44 o
  -7  -5  12       25.49       19.68     12.77 o
  -6  -5  12      469.09      503.00     27.80 o
  -5  -5  12     1515.32     1548.04     42.53 o
  -4  -5  12      713.65      658.14     41.78 o
  -3  -5  12     1843.69     1920.95     60.34 o
  -2  -5  12      360.73      325.02     30.29 o
  -1  -5  12      638.38      632.49     36.08 o
   0  -5  12     3138.42     3395.00     52.86 o
   1  -5  12     1336.81     1241.65     37.92 o
   2  -5  12      216.16      211.77     15.03 o
   3  -5  12     1221.78     1187.82     34.51 o
   4  -5  12       43.38       41.29     15.88 o
   5  -5  12     1188.05     1189.96     51.27 o
   6  -5  12      802.08      723.97     41.26 o
   7  -5  12      676.85      762.38     32.30 o
   8  -5  12      894.40     1016.52     77.12 o
  -9  -4  12     1157.09     1330.44     43.49 o
  -8  -4  12      128.47      128.63     14.98 o
  -7  -4  12       17.23       19.06     12.55 o
  -6  -4  12       55.80       28.24     11.62 o
  -5  -4  12       91.61       73.51     14.56 o
  -4  -4  12      409.71      386.49     30.52 o
  -3  -4  12      144.16      129.45      9.04 o
  -2  -4  12      288.11      252.21      9.90 o
  -1  -4  12     3042.88     3165.64     72.48 o
   0  -4  12     5347.64     5581.95     79.44 o
   1  -4  12      754.25      750.99     22.00 o
   2  -4  12       33.24       29.32     10.83 o
   3  -4  12      303.39      296.19     13.35 o
   4  -4  12       65.80       54.79     11.57 o
   5  -4  12        7.16        7.92     12.37 o
   6  -4  12      621.42      601.68     28.28 o
   7  -4  12     1335.46     1475.57     41.89 o
   8  -4  12      499.15      467.37     44.74 o
  -9  -3  12      517.28      558.65     84.55 o
  -8  -3  12       12.59       14.48     14.22 o
  -7  -3  12       89.16       92.89     13.91 o
  -6  -3  12       21.89       22.91     11.16 o
  -5  -3  12       10.00        3.60      9.39 o
  -4  -3  12       64.07       63.62     11.60 o
  -3  -3  12       28.86       25.26      7.38 o
  -2  -3  12     2829.46     2922.67     34.80 o
  -1  -3  12     5999.47     6209.15     44.35 o
   0  -3  12     2535.32     2657.23     72.74 o
   1  -3  12       52.99       50.04      6.47 o
   2  -3  12      371.01      355.59     11.84 o
   3  -3  12      637.50      638.53     15.97 o
   4  -3  12       27.24       28.10     15.40 o
   5  -3  12      347.33      392.14     24.56 o
   6  -3  12     1346.52     1443.14     42.69 o
   7  -3  12     1381.94     1490.90     45.40 o
   8  -3  12      110.74      107.50     27.82 o
  -9  -2  12      165.96      138.51     27.36 o
  -8  -2  12       43.75       47.88     24.03 o
  -7  -2  12        8.08        0.70     12.33 o
  -6  -2  12       10.15       10.74     10.42 o
  -5  -2  12       55.69       46.30     10.62 o
  -4  -2  12        4.62        2.35      7.96 o
  -3  -2  12     2513.09     2549.82    110.90 o
  -2  -2  12     6270.63     6538.65     57.43 o
  -1  -2  12     2435.04     2630.24    109.88 o
   0  -2  12      287.34      243.54     20.03 o
   1  -2  12      149.00      159.93     14.14 o
   2  -2  12      496.13      491.49     17.92 o
   3  -2  12     1074.00     1065.29     27.07 o
   4  -2  12      892.30      949.62     23.03 o
   5  -2  12      617.44      610.79     41.43 o
   6  -2  12      479.23      542.29     36.19 o
   7  -2  12     1030.57      975.41     80.21 o
   8  -2  12      240.25      239.34     55.15 o
  -9  -1  12      259.39      210.49     28.56 o
  -8  -1  12      156.15      192.61     25.43 o
  -7  -1  12      289.62      233.56     28.40 o
  -6  -1  12     1199.34     1259.76     34.56 o
  -5  -1  12        3.34       -9.11      9.11 o
  -4  -1  12      386.89      337.24     39.47 o
  -3  -1  12     5229.19     4988.02    229.60 o
  -2  -1  12     2385.05     2498.39    106.84 o
  -1  -1  12       57.94       50.15     11.33 o
   0  -1  12      685.49      651.32     17.86 o
   1  -1  12     1638.73     1752.15     32.59 o
   2  -1  12      648.92      586.49     20.72 o
   3  -1  12        0.12        6.25      6.94 o
   4  -1  12        0.07       -8.70      8.70 o
   5  -1  12        0.56       24.36     14.22 o
   6  -1  12      547.34      523.41     27.74 o
   7  -1  12     2136.02     2055.34    134.45 o
   8  -1  12     1231.59     1362.28     88.09 o
  -9   0  12      313.63      241.21     33.56 o
  -8   0  12      234.64      216.77     27.77 o
  -7   0  12      590.88      521.41     37.90 o
  -6   0  12      671.08      498.71     33.53 o
  -5   0  12       24.14        5.75     13.60 o
  -4   0  12      344.07      259.68     18.80 o
  -3   0  12     2723.72     2882.72    100.97 o
  -2   0  12      190.75      182.22     22.49 o
  -1   0  12      352.03      326.94     26.89 o
   0   0  12     3124.87     3386.79     47.35 o
   1   0  12      757.62      703.02     19.62 o
   2   0  12      190.24      156.29     16.90 o
   3   0  12       11.34       15.05     10.05 o
   4   0  12      533.09      504.78     24.08 o
   5   0  12      119.42      126.34     16.57 o
   6   0  12     1869.33     1939.11    165.75 o
   7   0  12     1052.00     1170.36     55.58 o
   8   0  12      553.00      523.26     46.14 o
  -9   1  12      272.99      213.73     28.31 o
  -8   1  12       67.41       60.41     25.34 o
  -7   1  12      286.60      241.38     28.42 o
  -6   1  12      147.90      175.27     22.53 o
  -5   1  12      155.99      104.44     21.13 o
  -4   1  12      330.40      307.65     19.75 o
  -3   1  12      888.16      958.37     69.92 o
  -2   1  12      113.27      113.24     19.72 o
  -1   1  12     2544.01     2711.78     63.56 o
   0   1  12      205.12      167.58     12.96 o
   1   1  12      498.38      434.08     16.82 o
   2   1  12      687.22      701.63     32.54 o
   3   1  12     1875.19     1885.65     33.48 o
   4   1  12       22.16       31.98     13.73 o
   5   1  12      874.81      820.12     67.37 o
   6   1  12      793.95      777.92    129.03 o
   7   1  12      202.31      249.63     31.79 o
  -9   2  12       83.09       20.04     30.10 o
  -8   2  12      388.56      425.60     39.99 o
  -7   2  12      935.78     1002.63     52.26 o
  -6   2  12      484.62      335.61     30.49 o
  -5   2  12       75.99       59.57     18.89 o
  -4   2  12      221.89      194.45     19.62 o
  -3   2  12      502.70      485.24     59.77 o
  -2   2  12      333.94      297.48     39.65 o
  -1   2  12      549.80      443.75     21.88 o
   0   2  12      221.74      186.26     20.46 o
   1   2  12     3448.37     3625.48     56.06 o
   2   2  12     3741.40     3607.29     60.73 o
   3   2  12     1042.13      877.78     30.75 o
   4   2  12      658.54      643.11     70.29 o
   5   2  12     1018.71      913.38     99.07 o
   6   2  12       19.49       41.75     25.96 o
   7   2  12        2.43       15.21     28.56 o
  -8   3  12     1453.90     1406.88     65.99 o
  -7   3  12      448.10      409.48     41.57 o
  -6   3  12       79.58       94.48     23.74 o
  -5   3  12      238.70      166.96     22.56 o
  -4   3  12        0.52       -1.59     16.06 o
  -3   3  12       16.45       12.83     15.71 o
  -2   3  12      914.48      876.19     64.79 o
  -1   3  12      929.71      857.68     46.25 o
   0   3  12     2950.24     3074.16     99.83 o
   1   3  12     2126.40     2055.30     75.86 o
   2   3  12     2141.43     1988.20    102.85 o
   3   3  12       46.17       34.20     11.61 o
   4   3  12      511.55      577.78     29.79 o
   5   3  12       53.53       84.35     18.90 o
   6   3  12      198.28      164.66     26.26 o
  -8   4  12      931.41      999.25     59.77 o
  -7   4  12      381.28      338.79     35.92 o
  -6   4  12        2.10      -26.72     26.72 o
  -5   4  12       82.49       85.64     24.21 o
  -4   4  12        0.05      -16.44     44.53 o
  -3   4  12       78.51       41.32     17.18 o
  -2   4  12      479.90      453.96     23.78 o
  -1   4  12       17.08       20.69     11.27 o
   0   4  12     1442.40     1336.87     45.93 o
   1   4  12     2256.94     2330.10     62.51 o
   2   4  12      232.87      202.31     15.26 o
   3   4  12       22.17       19.85     16.72 o
   4   4  12       19.16       20.70     17.19 o
   5   4  12      216.00      234.77     31.80 o
   6   4  12       27.23       49.21     27.99 o
  -7   5  12      326.12      212.17     31.31 o
  -6   5  12       24.72       10.03     26.79 o
  -5   5  12        0.35       36.55     26.88 o
  -4   5  12       15.29       14.89     25.61 o
  -3   5  12      110.10       81.86     20.26 o
  -2   5  12       20.22        8.03     15.24 o
  -1   5  12      663.03      635.47     30.23 o
   0   5  12     2677.63     2720.68     48.56 o
   1   5  12      448.42      491.56     48.21 o
   2   5  12      141.73      104.18     17.78 o
   3   5  12        0.79       10.99     17.10 o
   4   5  12      692.53      657.21     86.34 o
   5   5  12      158.24      157.90     29.87 o
  -7   6  12       53.40       42.19     34.83 o
  -6   6  12       57.30       36.65     21.49 o
  -5   6  12       85.33       93.77     30.30 o
  -4   6  12      243.27      248.08     36.18 o
  -3   6  12      158.55      142.46     18.74 o
  -2   6  12      534.79      506.37    113.35 o
  -1   6  12     2743.88     2860.40    404.51 o
   0   6  12      896.09      916.79     65.38 o
   1   6  12        6.30      -19.02     35.17 o
   2   6  12        2.15       -1.40     17.44 o
   3   6  12      589.09      655.83    113.19 o
   4   6  12      848.19      772.75    134.04 o
  -6   7  12      123.07      151.40     32.45 o
  -5   7  12      614.21      678.39     50.55 o
  -4   7  12      337.17      301.55     26.05 o
  -3   7  12        0.30       -4.69     18.20 o
  -2   7  12      856.90      898.60    147.72 o
  -1   7  12      443.25      542.60     43.51 o
   0   7  12       71.37       92.21     27.31 o
   1   7  12      123.08      135.19     31.41 o
   2   7  12      780.90      772.77    126.05 o
   3   7  12      847.20      783.83    158.35 o
  -4   8  12       13.70       -3.45     42.20 o
  -3   8  12       31.56       17.55     31.04 o
  -2   8  12      226.32      247.32     34.08 o
  -1   8  12        1.18      -13.20     32.90 o
   0   8  12      375.52      494.10     49.82 o
   1   8  12      501.27      621.98     52.70 o
  -1 -14  13      403.40      379.72     28.49 o
   0 -14  13        8.64      -15.99     28.78 o
   1 -14  13      157.69      124.58     30.10 o
   2 -14  13      950.72     1002.11     58.15 o
   3 -14  13      561.45      544.29     48.24 o
  -3 -13  13     1007.09      999.97     63.55 o
  -2 -13  13      131.16      112.49     22.80 o
  -1 -13  13      231.44      199.20     33.74 o
   0 -13  13      122.63      104.04     30.46 o
   1 -13  13     1094.87     1070.48     59.00 o
   2 -13  13      663.58      718.20     49.13 o
   3 -13  13       81.33      103.86     26.88 o
   4 -13  13        0.71      -10.98     32.79 o
  -4 -12  13      443.12      382.95     48.12 o
  -3 -12  13      404.23      341.07     40.99 o
  -2 -12  13       19.96       25.50     15.56 o
  -1 -12  13       80.08       57.01     26.80 o
   0 -12  13      542.00      539.84     44.29 o
   1 -12  13      885.08      865.59     54.36 o
   2 -12  13      813.65      898.86     51.65 o
   3 -12  13      191.69      151.97     30.36 o
   4 -12  13       36.62       25.80     26.61 o
   5 -12  13       47.16        8.74     27.61 o
  -5 -11  13       62.27       34.44     28.85 o
  -4 -11  13      102.97       84.51     28.96 o
  -3 -11  13       13.02        1.22     22.67 o
  -2 -11  13       10.62       -3.44     13.71 o
  -1 -11  13      128.73      128.60     15.18 o
   0 -11  13     1780.34     1872.25     71.66 o
   1 -11  13      977.77      993.02     54.71 o
   2 -11  13     1382.68     1412.26     64.59 o
   3 -11  13      415.69      388.16     42.01 o
   4 -11  13        9.63      -12.62     28.71 o
   5 -11  13       50.43       52.16     30.74 o
   6 -11  13        1.09        0.19     29.49 o
  -6 -10  13       53.69       78.78     29.04 o
  -5 -10  13       18.99      -28.50     30.88 o
  -4 -10  13      207.76      187.87     19.86 o
  -3 -10  13      229.34      238.01     22.01 o
  -2 -10  13      210.29      201.28     16.91 o
  -1 -10  13      849.46      800.10     51.66 o
   0 -10  13     2444.38     2596.73    154.05 o
   1 -10  13      460.21      388.28     36.93 o
   2 -10  13     2207.87     2219.61     74.38 o
   3 -10  13      824.92      835.62     50.71 o
   4 -10  13        3.53      -25.45     25.45 o
   5 -10  13      270.86      289.60     36.73 o
   6 -10  13       48.37       37.23     28.05 o
   7 -10  13        4.65      -12.09     33.58 o
  -7  -9  13      137.28      179.29     34.62 o
  -6  -9  13       26.21       68.05     29.84 o
  -5  -9  13      141.25      179.49     22.05 o
  -4  -9  13      533.39      601.23     29.78 o
  -3  -9  13       65.91       57.23     18.01 o
  -2  -9  13       84.24       65.00     16.74 o
  -1  -9  13      549.12      488.44     22.41 o
   0  -9  13      722.69      719.41     33.55 o
   1  -9  13     1585.00     1609.84     62.86 o
   2  -9  13     3098.49     3276.33     86.52 o
   3  -9  13       41.53       58.02     22.92 o
   4  -9  13       96.29      116.62     41.83 o
   5  -9  13      111.77       96.61     29.53 o
   6  -9  13       34.78       49.72     18.18 o
   7  -9  13       86.60      117.65     22.61 o
  -7  -8  13      306.33      326.99     36.95 o
  -6  -8  13      788.95      839.68     48.91 o
  -5  -8  13      325.25      371.58     26.42 o
  -4  -8  13      401.93      405.26    121.95 o
  -3  -8  13      147.37      123.92     18.63 o
  -2  -8  13        0.13       26.16     16.03 o
  -1  -8  13     1276.47     1328.77     38.56 o
   0  -8  13     2961.37     3047.24     55.70 o
   1  -8  13     1189.95     1148.91     50.30 o
   2  -8  13        2.20       17.43     17.34 o
   3  -8  13       65.36       66.44     16.97 o
   4  -8  13     1685.48     1843.82     46.63 o
   5  -8  13      151.75      140.96     17.40 o
   6  -8  13       82.24       66.57     18.53 o
   7  -8  13      223.53      237.10     22.68 o
   8  -8  13      249.19      219.97     32.68 o
  -8  -7  13      462.51      571.14     32.00 o
  -7  -7  13      639.39      671.92     68.47 o
  -6  -7  13      407.04      425.53     30.32 o
  -5  -7  13      225.42      241.68     43.04 o
  -4  -7  13      294.39      303.91     51.68 o
  -3  -7  13     1493.54     1545.59     41.71 o
  -2  -7  13      151.70      155.75     18.07 o
  -1  -7  13     2618.64     2774.44     79.53 o
   0  -7  13     3951.91     4064.87     62.86 o
   1  -7  13       92.58       87.93     15.31 o
   2  -7  13       40.98       26.89     14.11 o
   3  -7  13      843.44      833.27     47.10 o
   4  -7  13     1602.26     1652.84     43.83 o
   5  -7  13      494.97      476.56     26.51 o
   6  -7  13        2.22       11.46     17.61 o
   7  -7  13      180.86      187.78     23.96 o
   8  -7  13      439.73      493.70     35.76 o
  -8  -6  13      194.18      201.48     24.59 o
  -7  -6  13      428.68      550.14     58.54 o
  -6  -6  13      229.81      271.75     25.39 o
  -5  -6  13     1830.53     2037.88     89.77 o
  -4  -6  13     2524.21     2694.67     53.33 o
  -3  -6  13      467.67      430.40     24.25 o
  -2  -6  13     1377.52     1355.34    115.15 o
  -1  -6  13     1544.28     1624.65     57.12 o
   0  -6  13      739.51      691.93     27.44 o
   1  -6  13        2.18       17.22     11.97 o
   2  -6  13        6.17       -1.44     12.02 o
   3  -6  13     5653.08     5752.45     75.05 o
   4  -6  13     2301.03     2386.81     50.45 o
   5  -6  13      914.22      809.71     32.63 o
   6  -6  13        4.62      -17.54     18.17 o
   7  -6  13      368.87      363.13     26.77 o
   8  -6  13      207.43      230.89     23.18 o
  -8  -5  13       20.96       22.40     19.15 o
  -7  -5  13      213.89      241.49     22.57 o
  -6  -5  13     1943.53     2218.61     51.24 o
  -5  -5  13     2167.49     2404.33    118.82 o
  -4  -5  13     1250.61     1264.00     48.50 o
  -3  -5  13      950.64      969.00     32.60 o
  -2  -5  13      761.09      742.11     41.66 o
  -1  -5  13       23.95       12.83     20.76 o
   0  -5  13      156.64      139.08     16.87 o
   1  -5  13       15.61        7.00     11.68 o
   2  -5  13     4812.93     4780.73     68.50 o
   3  -5  13     9084.70     9239.83     92.52 o
   4  -5  13      874.67      761.20     29.67 o
   5  -5  13      457.87      424.41     91.37 o
   6  -5  13       55.66       14.68     25.16 o
   7  -5  13      229.10      199.46     21.27 o
   8  -5  13        5.05        8.83     31.42 o
  -9  -4  13       66.56       57.02     34.23 o
  -8  -4  13        5.44       -3.61     19.11 o
  -7  -4  13      423.58      471.08     27.51 o
  -6  -4  13     2085.99     2355.82     51.55 o
  -5  -4  13      638.45      708.95     57.46 o
  -4  -4  13      119.47       98.39     24.69 o
  -3  -4  13      743.06      705.68     28.68 o
  -2  -4  13      112.24       97.77     23.03 o
  -1  -4  13      598.92      576.75     38.15 o
   0  -4  13        1.14       10.46     19.61 o
   1  -4  13     2805.20     2888.11     54.50 o
   2  -4  13     7466.21     7780.06     68.04 o
   3  -4  13     1887.09     1914.63     35.22 o
   4  -4  13      235.87      210.93     18.02 o
   5  -4  13      135.52      113.27     16.36 o
   6  -4  13       11.60        1.41     31.73 o
   7  -4  13        8.00       -8.26     29.08 o
   8  -4  13      128.32      111.73     34.14 o
  -9  -3  13       37.30       29.00     31.38 o
  -8  -3  13       76.50       81.24     38.91 o
  -7  -3  13     1868.51     1940.70     94.93 o
  -6  -3  13     1966.04     2224.79     59.76 o
  -5  -3  13      566.89      648.94     30.20 o
  -4  -3  13       12.47        7.16      8.73 o
  -3  -3  13        5.50        6.58      8.53 o
  -2  -3  13      817.83      776.88     19.63 o
  -1  -3  13      351.94      280.47     11.53 o
   0  -3  13      264.71      237.55     19.23 o
   1  -3  13     3359.14     3547.78     62.97 o
   2  -3  13     2423.06     2560.11     46.05 o
   3  -3  13      897.33      860.51     45.41 o
   4  -3  13      294.16      267.20     19.16 o
   5  -3  13       21.56       19.81     13.71 o
   6  -3  13       73.86       81.99     24.98 o
   7  -3  13      264.48      274.22     37.02 o
   8  -3  13      102.20       89.38     34.92 o
  -9  -2  13       31.96       -5.95     22.96 o
  -8  -2  13      863.12      902.57     37.03 o
  -7  -2  13     2720.33     2865.25    303.23 o
  -6  -2  13     1403.13     1555.58     44.41 o
  -5  -2  13      524.21      527.59     33.01 o
  -4  -2  13      228.60      222.73     21.91 o
  -3  -2  13     1306.52     1252.96     29.71 o
  -2  -2  13     1129.27     1007.76     25.27 o
  -1  -2  13        5.20       -0.81     18.61 o
   0  -2  13      277.95      265.47     12.55 o
   1  -2  13     2878.22     2966.25     35.57 o
   2  -2  13      571.90      604.72     21.51 o
   3  -2  13     1225.93     1268.27     22.40 o
   4  -2  13       15.87       21.25      9.47 o
   5  -2  13      203.19      249.09     24.25 o
   6  -2  13     1061.96     1003.81     58.56 o
   7  -2  13      612.66      563.72     49.40 o
   8  -2  13       11.78       51.66     36.54 o
  -9  -1  13      213.30      145.56     30.47 o
  -8  -1  13     1161.95     1173.74     55.07 o
  -7  -1  13      383.74      334.53     31.30 o
  -6  -1  13      207.28      223.14     29.69 o
  -5  -1  13      525.09      630.60     25.22 o
  -4  -1  13     2589.27     2558.29    216.76 o
  -3  -1  13     1648.88     1610.68    148.17 o
  -2  -1  13      376.20      355.55     17.81 o
  -1  -1  13        3.77        4.13     10.02 o
   0  -1  13      295.86      274.58     18.06 o
   1  -1  13     1123.79     1075.55     23.92 o
   2  -1  13      149.58      172.17     12.50 o
   3  -1  13      171.19      166.44     17.26 o
   4  -1  13      179.65      147.48     26.15 o
   5  -1  13     1394.33     1480.39     69.14 o
   6  -1  13     2287.26     2323.98    298.36 o
   7  -1  13       34.66       27.55     18.79 o
  -9   0  13      521.04      484.21     40.16 o
  -8   0  13      228.19      187.50     27.42 o
  -7   0  13        1.33      -21.58     23.63 o
  -6   0  13      491.00      465.92     25.41 o
  -5   0  13      920.74      854.53     40.29 o
  -4   0  13     1030.35      939.75     31.98 o
  -3   0  13      209.99      232.48     32.27 o
  -2   0  13      372.19      397.73     20.04 o
  -1   0  13      224.91      233.03     13.77 o
   0   0  13       68.18       93.57     11.01 o
   1   0  13      463.99      495.50     33.68 o
   2   0  13     1434.67     1297.99     54.05 o
   3   0  13      623.93      542.17     20.21 o
   4   0  13     1355.15     1313.09    188.53 o
   5   0  13     1048.61     1127.24     96.69 o
   6   0  13      597.48      589.98     30.43 o
   7   0  13        3.71       -3.38     20.75 o
  -8   1  13       32.52        0.00     27.80 o
  -7   1  13      343.26      285.27     30.17 o
  -6   1  13      598.34      489.37     34.81 o
  -5   1  13      150.93      151.78     30.89 o
  -4   1  13      101.68       99.37     14.35 o
  -3   1  13     1173.96     1271.53    120.10 o
  -2   1  13       11.53       17.74     12.48 o
  -1   1  13      147.64      123.20     11.65 o
   0   1  13      556.70      559.08     23.41 o
   1   1  13     1147.94     1158.40     27.11 o
   2   1  13     1459.74     1319.83     37.54 o
   3   1  13      745.41      585.67     37.75 o
   4   1  13     1229.41     1259.80     40.71 o
   5   1  13     1284.79     1293.06    113.30 o
   6   1  13      321.87      338.57     27.97 o
   7   1  13      274.86      298.03     68.86 o
  -8   2  13      164.81      129.19     30.33 o
  -7   2  13      426.47      399.88     35.49 o
  -6   2  13       16.36       30.87     23.42 o
  -5   2  13       60.78       62.04     24.43 o
  -4   2  13      875.90      954.59     46.91 o
  -3   2  13     1656.55     1703.18    195.32 o
  -2   2  13      365.94      393.01     35.40 o
  -1   2  13       22.03       16.71     10.25 o
   0   2  13      324.26      246.13     30.47 o
   1   2  13      151.46      166.14     23.63 o
   2   2  13       17.10       18.94     11.44 o
   3   2  13      716.94      648.14     22.64 o
   4   2  13     1596.32     1506.21     75.06 o
   5   2  13      391.86      419.19     87.76 o
   6   2  13      730.37      756.13     68.31 o
  -8   3  13      146.32      128.18     29.90 o
  -7   3  13        0.49      -26.89     28.61 o
  -6   3  13       31.73       42.66     25.60 o
  -5   3  13      286.57      271.14     22.23 o
  -4   3  13     2842.51     3117.30     98.49 o
  -3   3  13     2929.50     2895.33    180.07 o
  -2   3  13       65.24       49.18     15.08 o
  -1   3  13       88.47       74.25     11.37 o
   0   3  13        2.05       -0.06     10.94 o
   1   3  13      259.42      235.98     15.75 o
   2   3  13        0.79        1.89     11.95 o
   3   3  13      702.29      665.43     95.39 o
   4   3  13      948.92      973.07     36.46 o
   5   3  13      288.55      288.83     35.01 o
   6   3  13      682.07      696.36     92.93 o
  -7   4  13        0.12       -9.60     31.93 o
  -6   4  13      348.96      296.72     38.78 o
  -5   4  13     1798.42     2229.14     76.10 o
  -4   4  13     1595.86     1757.79    207.85 o
  -3   4  13      246.31      240.53     30.87 o
  -2   4  13       92.33       52.71     16.47 o
  -1   4  13      202.60      210.45     15.47 o
   0   4  13      145.91      134.04     13.30 o
   1   4  13      267.18      211.83     18.51 o
   2   4  13      155.65      148.06     64.95 o
   3   4  13      767.64      765.22     75.12 o
   4   4  13      610.14      591.02    148.94 o
   5   4  13      462.08      459.94     45.14 o
  -7   5  13        2.75       16.69     30.35 o
  -6   5  13      706.84      622.13     46.58 o
  -5   5  13     1299.28     1516.17     68.08 o
  -4   5  13      171.25      132.18     20.72 o
  -3   5  13       39.19       58.20     17.43 o
  -2   5  13      222.01      195.76     37.73 o
  -1   5  13      486.56      409.90     22.90 o
   0   5  13      153.00       96.54     15.81 o
   1   5  13       34.79        5.40     16.29 o
   2   5  13      306.41      269.20     49.58 o
   3   5  13      230.05      263.68     73.11 o
   4   5  13      576.00      534.18     91.98 o
  -6   6  13      420.11      431.27     45.46 o
  -5   6  13      235.55      268.81     32.78 o
  -4   6  13       17.57      -19.66     19.66 o
  -3   6  13      276.77      281.24     22.92 o
  -2   6  13      955.33      961.04    145.38 o
  -1   6  13      406.85      471.64     39.18 o
   0   6  13       69.84       91.59     25.33 o
   1   6  13      219.83      151.63     47.82 o
   2   6  13      181.07      195.35     89.94 o
   3   6  13      293.63      250.30     63.00 o
  -5   7  13       16.41       41.91     36.03 o
  -4   7  13       24.36       -2.03     20.70 o
  -3   7  13      297.11      317.46     88.43 o
  -2   7  13      422.01      509.94     45.15 o
  -1   7  13      200.10      214.28     37.51 o
   0   7  13       87.31       54.13     30.09 o
   1   7  13       72.33       33.45     33.02 o
   2   7  13       46.78       61.25     31.42 o
  -2   8  13      174.02      205.44     37.64 o
  -1   8  13       64.80       81.60     30.42 o
   0 -14  14       40.46      -23.21     34.74 o
   1 -14  14      380.19      383.37     40.16 o
  -3 -13  14      962.94     1151.74     67.37 o
  -2 -13  14      654.50      595.89     42.12 o
  -1 -13  14        5.93      -20.93     20.93 o
   0 -13  14      118.62       78.36     29.95 o
   1 -13  14       61.87       42.13     31.46 o
   2 -13  14      142.42      115.92     29.39 o
   3 -13  14       13.48      -12.94     32.50 o
   4 -13  14      152.82      135.62     29.52 o
  -4 -12  14     1167.21     1279.13     69.73 o
  -3 -12  14      272.63      279.73     42.83 o
  -2 -12  14       82.22       92.15     15.88 o
  -1 -12  14      106.54       48.43     20.30 o
   0 -12  14        1.61      -26.18     26.18 o
   1 -12  14        5.92       22.53     28.08 o
   2 -12  14       33.63       38.04     25.18 o
   3 -12  14       22.27       42.10     27.29 o
   4 -12  14     1472.36     1651.71     73.26 o
   5 -12  14     1772.89     1804.68     78.64 o
  -5 -11  14      629.42      773.12     58.00 o
  -4 -11  14      623.23      676.92     50.61 o
  -3 -11  14      216.37      223.42     23.48 o
  -2 -11  14      106.11      144.12     48.14 o
  -1 -11  14      117.02      146.86     25.82 o
   0 -11  14       69.13       31.60     27.29 o
   1 -11  14      199.54      217.72     33.45 o
   2 -11  14       27.89       49.90     24.49 o
   3 -11  14     1056.76     1062.77     57.13 o
   4 -11  14     1820.32     1839.73     75.71 o
   5 -11  14      624.05      588.44     48.36 o
   6 -11  14      230.58      267.90     37.31 o
  -6 -10  14      367.94      444.25     46.85 o
  -5 -10  14       40.79       75.91     31.36 o
  -4 -10  14     1046.43     1137.02    101.12 o
  -3 -10  14     1052.14     1064.62     38.83 o
  -2 -10  14       22.09       24.55     17.36 o
  -1 -10  14      571.12      606.83     30.15 o
   0 -10  14      453.55      440.56     32.65 o
   1 -10  14      496.77      482.86     39.29 o
   2 -10  14      188.58      157.65     32.08 o
   3 -10  14     1661.11     1656.68     66.43 o
   4 -10  14      411.47      361.45     39.49 o
   5 -10  14       61.72       33.23     27.49 o
   6 -10  14      192.00      213.60     22.06 o
  -6  -9  14       90.86       80.49     20.32 o
  -5  -9  14      239.69      213.35     32.71 o
  -4  -9  14     1188.36     1205.18     41.96 o
  -3  -9  14      490.51      531.61     41.37 o
  -2  -9  14      240.74      279.39     24.24 o
  -1  -9  14     2849.42     3039.05    157.03 o
   0  -9  14      718.95      670.37     31.04 o
   1  -9  14      319.12      272.63     23.74 o
   2  -9  14      170.41      195.55     29.98 o
   3  -9  14      670.24      687.60     46.32 o
   4  -9  14       14.97       45.07     33.81 o
   5  -9  14      257.60      283.35     24.65 o
   6  -9  14      462.52      455.99     29.98 o
   7  -9  14      606.04      620.09     34.29 o
  -7  -8  14        4.21       10.47     21.39 o
  -6  -8  14      136.51      136.39     19.43 o
  -5  -8  14      627.00      660.59     64.86 o
  -4  -8  14      801.65      857.15     98.83 o
  -3  -8  14     1213.28     1255.04     88.32 o
  -2  -8  14     4397.15     4658.58    162.60 o
  -1  -8  14     1164.16     1272.61     39.77 o
   0  -8  14      140.91      139.03     21.87 o
   1  -8  14      263.34      269.75     41.63 o
   2  -8  14      219.01      222.41     28.85 o
   3  -8  14      135.96      110.32     18.54 o
   4  -8  14      142.68      132.29     27.84 o
   5  -8  14     1722.75     1889.74     49.78 o
   6  -8  14      779.53      783.62     40.84 o
   7  -8  14      255.18      231.98     45.67 o
  -7  -7  14       35.14       43.50     28.88 o
  -6  -7  14      345.79      419.86     46.90 o
  -5  -7  14      868.81      821.89    110.04 o
  -4  -7  14      693.34      718.62     31.87 o
  -3  -7  14     1325.19     1400.24     51.74 o
  -2  -7  14     1549.81     1591.92     73.35 o
  -1  -7  14      252.57      208.36     21.36 o
   0  -7  14       98.63       66.51     15.45 o
   1  -7  14      518.37      544.46     27.81 o
   2  -7  14      150.51      120.29     18.39 o
   3  -7  14      139.53      149.56     27.51 o
   4  -7  14     2243.14     2354.18     53.15 o
   5  -7  14     1783.64     1763.73     47.37 o
   6  -7  14      173.52      152.02     19.82 o
   7  -7  14      193.40      187.21     48.92 o
  -8  -6  14      542.83      576.69     33.94 o
  -7  -6  14        8.86       18.40     19.38 o
  -6  -6  14      233.70      281.52     23.83 o
  -5  -6  14      970.26      967.11     91.93 o
  -4  -6  14      116.36      128.60     29.95 o
  -3  -6  14      227.58      227.83     21.81 o
  -2  -6  14      288.03      273.71     29.66 o
  -1  -6  14      591.20      597.23     38.20 o
   0  -6  14      861.40      820.37     30.77 o
   1  -6  14      614.95      608.87     26.85 o
   2  -6  14        6.89       13.53     11.29 o
   3  -6  14      982.97      951.08     45.32 o
   4  -6  14      380.90      379.04     25.81 o
   5  -6  14      945.26      997.48     39.14 o
   6  -6  14      417.47      387.07     26.97 o
   7  -6  14      652.25      698.45     71.78 o
  -8  -5  14      303.47      375.54     26.70 o
  -7  -5  14       61.73       43.14     29.11 o
  -6  -5  14       64.64       55.36     17.09 o
  -5  -5  14        1.73        1.68     16.55 o
  -4  -5  14      191.33      212.82     21.37 o
  -3  -5  14      373.09      384.92     24.39 o
  -2  -5  14      221.44      185.92     27.54 o
  -1  -5  14     1553.91     1522.38     56.58 o
   0  -5  14     2136.07     2104.64     99.14 o
   1  -5  14      148.64      114.45     14.57 o
   2  -5  14        1.21       -8.81     12.36 o
   3  -5  14      336.47      326.47     29.23 o
   4  -5  14       59.36       44.75     20.10 o
   5  -5  14      357.98      325.66     37.83 o
   6  -5  14      637.81      662.71     40.40 o
   7  -5  14      771.11      775.46     51.97 o
  -8  -4  14        0.43       20.12     30.81 o
  -7  -4  14       13.69        6.52     18.70 o
  -6  -4  14       15.52      -10.98     17.39 o
  -5  -4  14       23.77      -18.45     39.86 o
  -4  -4  14     1433.73     1441.79     39.77 o
  -3  -4  14      475.55      433.31     36.84 o
  -2  -4  14     1062.52      871.66     45.21 o
  -1  -4  14     3077.37     3291.96     81.33 o
   0  -4  14     1814.15     1740.48     59.69 o
   1  -4  14        1.24      -10.15     11.76 o
   2  -4  14       64.25       40.57     12.41 o
   3  -4  14       64.95       68.34     22.69 o
   4  -4  14       13.29       12.09     13.30 o
   5  -4  14       72.41       93.01     27.58 o
   6  -4  14     1385.37     1213.16     63.13 o
   7  -4  14      738.64      653.40     49.79 o
  -8  -3  14      124.98      154.63     32.10 o
  -7  -3  14      316.29      317.00     38.80 o
  -6  -3  14       37.80       40.14     18.22 o
  -5  -3  14      750.56      806.19     31.07 o
  -4  -3  14      449.72      457.37     58.44 o
  -3  -3  14     1230.49     1358.29     55.36 o
  -2  -3  14     2685.17     2750.57     74.39 o
  -1  -3  14     2227.39     2130.97     66.14 o
   0  -3  14      878.34      869.29     31.98 o
   1  -3  14        1.27        6.72     13.29 o
   2  -3  14      429.19      395.65     21.83 o
   3  -3  14      472.72      449.21     23.68 o
   4  -3  14      211.39      199.97     32.09 o
   5  -3  14      436.88      310.45     36.20 o
   6  -3  14     1085.87      852.21     53.95 o
   7  -3  14      252.91      148.80     31.19 o
  -8  -2  14      395.61      413.62     44.25 o
  -7  -2  14      216.27      201.73     39.68 o
  -6  -2  14       66.17       55.21     15.56 o
  -5  -2  14       58.52       49.13     11.15 o
  -4  -2  14       25.80        8.07     11.74 o
  -3  -2  14     2415.09     2178.90    188.62 o
  -2  -2  14     1422.38     1271.98     28.39 o
  -1  -2  14     1227.54     1106.32     50.62 o
   0  -2  14      726.88      772.76     31.83 o
   1  -2  14     1396.09     1388.82     39.56 o
   2  -2  14      567.42      461.03     24.76 o
   3  -2  14        0.36       -4.10     10.58 o
   4  -2  14      429.00      440.67     40.98 o
   5  -2  14       65.90       18.43     28.20 o
   6  -2  14       93.04       97.89     27.38 o
   7  -2  14      488.01      475.05     43.47 o
  -8  -1  14       59.19       71.85     19.79 o
  -7  -1  14       14.39      -12.15     19.07 o
  -6  -1  14       25.12        3.47     20.61 o
  -5  -1  14       14.55       11.80     14.71 o
  -4  -1  14       54.67       48.22     17.88 o
  -3  -1  14      621.66      595.80     87.91 o
  -2  -1  14      478.46      427.09     36.75 o
  -1  -1  14     1225.33     1239.99     51.83 o
   0  -1  14     1571.80     1607.35     59.43 o
   1  -1  14      307.19      307.59     21.60 o
   2  -1  14        0.40       23.65     14.82 o
   3  -1  14       71.60       23.17     21.58 o
   4  -1  14        9.26      -25.45     25.45 o
   5  -1  14        5.99      -28.05     28.05 o
   6  -1  14      877.42      872.64     56.60 o
   7  -1  14     1084.61      972.98     62.08 o
  -8   0  14       31.01       33.83     21.93 o
  -7   0  14       39.00       -5.20     19.03 o
  -6   0  14        0.56      -18.72     23.57 o
  -5   0  14      188.04      163.87     18.04 o
  -4   0  14       72.59       37.80     13.82 o
  -3   0  14       69.15       96.91     28.51 o
  -2   0  14      490.73      494.86     43.49 o
  -1   0  14     1719.38     2023.06     45.25 o
   0   0  14      790.34      720.34     39.70 o
   1   0  14      206.16      195.92     22.51 o
   2   0  14       36.91       48.15     11.52 o
   3   0  14      382.81      370.49     29.24 o
   4   0  14       29.90       21.41     21.10 o
   5   0  14      169.34       87.14     27.92 o
   6   0  14     1408.04     1442.58     69.72 o
   7   0  14      490.75      458.57     43.85 o
  -8   1  14       36.30      -24.94     30.70 o
  -7   1  14      357.33      366.63     51.22 o
  -6   1  14      563.91      513.00     53.88 o
  -5   1  14      335.34      261.86     21.80 o
  -4   1  14      371.18      295.81     26.80 o
  -3   1  14      880.83      880.17     46.82 o
  -2   1  14     1902.13     1960.89    120.07 o
  -1   1  14     1170.23     1053.74     33.78 o
   0   1  14        1.30       -6.43     11.08 o
   1   1  14      681.99      594.31     27.35 o
   2   1  14     1223.57     1136.16     56.47 o
   3   1  14     1265.06     1115.38     67.42 o
   4   1  14       23.07       14.98     16.00 o
   5   1  14      312.29      344.00     25.47 o
   6   1  14      646.74      779.52     52.14 o
  -8   2  14      317.13      216.01     34.67 o
  -7   2  14      715.81      681.45     45.72 o
  -6   2  14      488.12      444.46     32.65 o
  -5   2  14       17.45        9.05     17.40 o
  -4   2  14      180.27      187.23     53.69 o
  -3   2  14     1871.57     1893.58    175.39 o
  -2   2  14      988.58     1094.52    171.09 o
  -1   2  14       21.80       -4.60     11.71 o
   0   2  14      346.65      292.79     20.98 o
   1   2  14     1376.27     1357.53     38.79 o
   2   2  14     2106.04     2270.46     74.76 o
   3   2  14      146.84      155.24     14.44 o
   4   2  14      177.91      153.71     18.74 o
   5   2  14      284.58      306.27     26.92 o
   6   2  14       40.39       28.40     20.71 o
  -7   3  14      416.72      339.31     36.17 o
  -6   3  14       63.80       61.21     31.47 o
  -5   3  14       56.24       37.81     19.96 o
  -4   3  14       65.42       82.48     18.58 o
  -3   3  14      515.30      506.96     44.12 o
  -2   3  14       43.41       51.09     15.66 o
  -1   3  14       16.61       -1.65     12.28 o
   0   3  14      945.39      880.13     31.25 o
   1   3  14     1502.56     1493.72     40.22 o
   2   3  14     1076.02      939.71     50.33 o
   3   3  14        0.33      -18.32     18.32 o
   4   3  14      222.41      233.66     21.21 o
   5   3  14        7.19       20.94     27.52 o
  -7   4  14      396.69      434.34     43.50 o
  -6   4  14        0.79       -9.39     21.41 o
  -5   4  14       41.20       14.25     19.99 o
  -4   4  14       15.31      -19.18     33.79 o
  -3   4  14       39.49       23.64     17.14 o
  -2   4  14       18.17       -5.88     26.64 o
  -1   4  14      245.54      229.44     16.19 o
   0   4  14     1948.38     1820.27     43.96 o
   1   4  14     1198.64     1083.45     34.99 o
   2   4  14      126.26       83.67     20.52 o
   3   4  14        4.20        0.73     18.88 o
   4   4  14        1.08        0.34     21.99 o
  -6   5  14        6.48      -24.10     24.10 o
  -5   5  14        7.89       10.27     35.04 o
  -4   5  14       15.62       18.75     24.02 o
  -3   5  14      253.94      218.23     53.01 o
  -2   5  14       41.38       40.70     18.34 o
  -1   5  14     1617.48     1584.78     61.63 o
   0   5  14     1471.05     1632.07    222.90 o
   1   5  14      162.86      144.80     23.42 o
   2   5  14       23.94      -12.29     19.87 o
   3   5  14      147.09      144.98     36.62 o
  -5   6  14       20.27       25.51     23.25 o
  -4   6  14      317.48      346.45     54.29 o
  -3   6  14      179.49      138.63     21.26 o
  -2   6  14      241.51      266.40     53.21 o
  -1   6  14      835.31     1011.05     56.57 o
   0   6  14      338.04      424.62     39.35 o
   1   6  14      131.74      150.38     36.32 o
   2   6  14      455.14      389.00     93.94 o
  -3   7  14        2.73      -20.04     31.12 o
  -2   7  14      290.00      384.51     44.51 o
  -1   7  14       71.84       95.69     31.22 o
   0   7  14      371.29      411.84     45.87 o
  -2 -13  15      122.61      124.40     36.05 o
  -1 -13  15        6.82       26.29     30.95 o
   0 -13  15      168.03      231.49     34.41 o
   1 -13  15      607.56      592.87     48.18 o
   2 -13  15      347.60      366.11     40.05 o
   3 -13  15      203.28      213.11     34.82 o
  -3 -12  15       69.36       30.87     29.55 o
  -2 -12  15       24.22       27.37     19.61 o
  -1 -12  15      148.10      194.97     31.05 o
   0 -12  15      403.67      430.94     40.41 o
   1 -12  15      509.87      460.83     42.92 o
   2 -12  15      682.63      557.19     46.16 o
   3 -12  15      517.23      609.22     50.09 o
   4 -12  15      282.20      322.92     40.93 o
  -4 -11  15        0.12       12.90     21.51 o
  -3 -11  15       15.67       23.15     20.59 o
  -2 -11  15      138.30      124.33     20.87 o
  -1 -11  15      476.21      518.23     47.79 o
   0 -11  15      371.62      360.62     41.66 o
   1 -11  15     1020.26     1082.96     59.23 o
   2 -11  15     1533.15     1568.54     70.30 o
   3 -11  15      190.53      156.94     34.56 o
   4 -11  15        2.40       20.59     27.02 o
   5 -11  15       94.80       77.37     29.36 o
  -5 -10  15      223.27      236.24     25.73 o
  -4 -10  15       76.16       89.18     20.26 o
  -3 -10  15      219.69      245.48     31.26 o
  -2 -10  15      227.48      204.92     21.74 o
  -1 -10  15      330.98      352.02     26.22 o
   0 -10  15      113.80      131.54     20.10 o
   1 -10  15     1566.74     1711.85     69.20 o
   2 -10  15     2310.58     2401.80     81.90 o
   3 -10  15       76.11       85.16     27.80 o
   4 -10  15        4.99       -9.55     27.96 o
   5 -10  15       14.44        4.59     27.72 o
   6 -10  15       12.01       43.95     26.29 o
  -6  -9  15      229.60      237.93     24.06 o
  -5  -9  15       73.52       79.96     35.09 o
  -4  -9  15       10.74        3.07     18.89 o
  -3  -9  15      207.11      155.44     21.09 o
  -2  -9  15       29.88        6.65     17.60 o
  -1  -9  15      212.24      217.77     34.79 o
   0  -9  15      959.53     1003.70     37.56 o
   1  -9  15     3390.32     3720.45     67.81 o
   2  -9  15     1041.03     1008.05     54.30 o
   3  -9  15       61.51       41.14     25.27 o
   4  -9  15       12.49       25.27     16.81 o
   5  -9  15       18.36       -3.93     18.44 o
   6  -9  15      190.72      156.77     21.37 o
  -6  -8  15       38.24       34.17     35.13 o
  -5  -8  15       22.57       10.80     18.83 o
  -4  -8  15      127.96      117.90     20.67 o
  -3  -8  15      321.45      266.37     26.63 o
  -2  -8  15      110.80      148.60     30.47 o
  -1  -8  15      825.90      905.23     35.69 o
   0  -8  15     4396.00     4772.69     74.86 o
   1  -8  15      703.81      763.68     42.32 o
   2  -8  15        5.84       -2.71     20.47 o
   3  -8  15      264.23      270.83     34.83 o
   4  -8  15      224.47      188.85     39.23 o
   5  -8  15      527.05      437.32     43.21 o
   6  -8  15      213.29      202.55     21.79 o
  -7  -7  15      354.46      450.20     29.92 o
  -6  -7  15        1.19      -11.97     19.11 o
  -5  -7  15       23.72       20.14     18.64 o
  -4  -7  15     1232.16     1416.40     64.74 o
  -3  -7  15     1668.45     1743.82     46.68 o
  -2  -7  15      142.90       98.16     26.96 o
  -1  -7  15     1601.49     1821.49     66.65 o
   0  -7  15     1995.78     2152.49     50.42 o
   1  -7  15       13.19        4.24     15.82 o
   2  -7  15      280.86      305.76     24.04 o
   3  -7  15     1671.94     1560.02     81.26 o
   4  -7  15      945.94      953.63     36.77 o
   5  -7  15      989.14      959.78     38.18 o
   6  -7  15       15.13      -22.36     52.01 o
   7  -7  15      233.22      204.49     22.52 o
  -7  -6  15       19.47       10.00     21.46 o
  -6  -6  15      218.67      239.59     39.38 o
  -5  -6  15     1045.51     1213.72     50.93 o
  -4  -6  15     2248.56     2366.52     80.69 o
  -3  -6  15        2.34       -0.82     16.65 o
  -2  -6  15      633.11      640.90     45.29 o
  -1  -6  15     1108.19     1227.12     56.17 o
   0  -6  15      276.73      258.88     21.83 o
   1  -6  15        1.57      -13.35     15.30 o
   2  -6  15      734.42      757.66     25.98 o
   3  -6  15     1241.18     1254.12    106.00 o
   4  -6  15     1534.40     1567.96     44.46 o
   5  -6  15      802.76      746.98     33.48 o
   6  -6  15       63.45       78.99     22.49 o
   7  -6  15      329.64      377.34     42.19 o
  -7  -5  15        2.03        3.80     19.76 o
  -6  -5  15      795.21      934.14     37.10 o
  -5  -5  15     2634.18     3058.00    102.69 o
  -4  -5  15      564.70      610.78     30.87 o
  -3  -5  15      286.04      220.46     32.19 o
  -2  -5  15      446.29      417.00     39.82 o
  -1  -5  15      361.19      350.28     36.07 o
   0  -5  15        3.75      -22.35     22.35 o
   1  -5  15      501.54      527.65     40.49 o
   2  -5  15     1498.35     1515.71     34.40 o
   3  -5  15      515.23      506.63     26.59 o
   4  -5  15     1349.43     1528.06     84.86 o
   5  -5  15      602.00      536.49     28.06 o
   6  -5  15      288.00      251.72     35.55 o
   7  -5  15      195.11      257.39     35.14 o
  -8  -4  15       61.84       65.44     33.43 o
  -7  -4  15      550.92      710.31     51.08 o
  -6  -4  15     2057.31     2526.85     58.79 o
  -5  -4  15     2747.64     3012.21     67.55 o
  -4  -4  15       31.16       33.72     15.49 o
  -3  -4  15      304.44      259.18     32.55 o
  -2  -4  15        8.21       19.46     22.62 o
  -1  -4  15       37.44       42.49     23.32 o
   0  -4  15      246.91      258.14     31.10 o
   1  -4  15     1287.08     1246.26     39.38 o
   2  -4  15     1061.79     1019.95     32.28 o
   3  -4  15      881.98      803.41     33.21 o
   4  -4  15     1171.68     1264.88     38.59 o
   5  -4  15      137.02      100.88     17.22 o
   6  -4  15      141.85       62.17     32.05 o
   7  -4  15        4.43        9.03     35.42 o
  -8  -3  15       71.13       40.69     36.09 o
  -7  -3  15     1676.85     2118.34     80.05 o
  -6  -3  15     1588.96     1807.72     73.51 o
  -5  -3  15      981.95     1065.62     36.28 o
  -4  -3  15        3.46       11.06     25.81 o
  -3  -3  15       73.23      115.20     27.68 o
  -2  -3  15      209.07      264.61     32.17 o
  -1  -3  15       32.82       45.10     22.24 o
   0  -3  15      274.26      264.00     30.87 o
   1  -3  15      381.43      329.61     24.11 o
   2  -3  15      575.79      538.59     27.81 o
   3  -3  15     2752.05     2876.64     45.61 o
   4  -3  15      423.03      447.72     97.00 o
   5  -3  15       76.72       39.24     25.56 o
   6  -3  15        0.24       24.15     31.54 o
   7  -3  15      123.62       78.07     35.83 o
  -8  -2  15      352.10      347.93     40.78 o
  -7  -2  15      840.04      807.15     52.69 o
  -6  -2  15      406.28      444.44     42.06 o
  -5  -2  15      106.83      132.33     29.06 o
  -4  -2  15      133.74      194.86     32.31 o
  -3  -2  15      795.18      875.87     50.29 o
  -2  -2  15       13.45       29.09     23.06 o
  -1  -2  15      150.35      146.07     26.75 o
   0  -2  15      137.98      143.91     17.74 o
   1  -2  15      385.99      355.11     24.52 o
   2  -2  15     1326.61     1227.50     39.21 o
   3  -2  15     2682.20     2683.38     57.48 o
   4  -2  15        5.85       14.63     24.09 o
   5  -2  15      167.74      156.06     32.47 o
   6  -2  15      434.25      292.33     41.06 o
   7  -2  15      200.18      151.07     38.95 o
  -8  -1  15      237.99      269.01     41.24 o
  -7  -1  15      401.07      411.29     43.22 o
  -6  -1  15      595.51      620.87     46.16 o
  -5  -1  15      150.67      155.32     28.54 o
  -4  -1  15      700.52      757.42     49.85 o
  -3  -1  15        7.93       29.18     25.59 o
  -2  -1  15       15.85       20.20     25.52 o
  -1  -1  15      322.55      251.14     30.89 o
   0  -1  15       53.61       55.46     29.42 o
   1  -1  15     1042.25      977.60     34.93 o
   2  -1  15     2827.69     2767.32     57.01 o
   3  -1  15      652.91      586.65     29.88 o
   4  -1  15      432.23      366.67     38.45 o
   5  -1  15      392.38      260.56     34.53 o
   6  -1  15      571.94      555.17     48.73 o
  -7   0  15      632.43      676.26     53.59 o
  -6   0  15      929.81      898.75     55.75 o
  -5   0  15      211.98      185.83     26.71 o
  -4   0  15        6.13       27.61     14.34 o
  -3   0  15       18.55        8.27     13.92 o
  -2   0  15      644.80      637.10     43.78 o
  -1   0  15      460.29      436.83     37.16 o
   0   0  15      339.02      299.61     24.56 o
   1   0  15     2237.77     2153.80     49.84 o
   2   0  15     1667.08     1462.23     42.72 o
   3   0  15      130.44      110.10     18.04 o
   4   0  15      248.33      144.30     30.36 o
   5   0  15      450.90      422.51     44.45 o
   6   0  15      457.96      516.56     49.56 o
  -7   1  15      570.15      550.26     76.78 o
  -6   1  15       54.61       80.83     48.09 o
  -5   1  15      156.40      127.97     41.69 o
  -4   1  15      597.51      478.57     25.88 o
  -3   1  15     1161.56     1323.47     86.39 o
  -2   1  15     1108.69     1254.74     99.60 o
  -1   1  15        5.34      -12.03     12.03 o
   0   1  15      688.33      615.37     45.38 o
   1   1  15      881.14      734.45     31.38 o
   2   1  15        1.19      -11.71     16.24 o
   3   1  15        1.63      -11.73     16.98 o
   4   1  15      297.50      247.12     33.95 o
   5   1  15      898.39      805.18     53.66 o
  -7   2  15       23.58       43.01     23.30 o
  -6   2  15        0.67      -21.18     21.18 o
  -5   2  15      287.12      249.58     20.90 o
  -4   2  15     1742.23     1908.45    224.08 o
  -3   2  15     1533.08     1612.35     50.74 o
  -2   2  15      568.14      591.52     48.26 o
  -1   2  15      147.96      133.97     14.16 o
   0   2  15      235.81      182.99     23.94 o
   1   2  15       14.93        6.01     12.78 o
   2   2  15       12.43       33.67     14.47 o
   3   2  15      302.20      290.66     84.62 o
   4   2  15      427.22      330.99     35.44 o
   5   2  15      668.64      553.12     46.90 o
  -6   3  15       47.01       46.93     20.98 o
  -5   3  15      388.07      317.58     27.72 o
  -4   3  15     1609.15     1671.91    192.40 o
  -3   3  15      561.92      657.51     72.54 o
  -2   3  15       32.99       32.51     17.33 o
  -1   3  15       28.48       25.94     13.44 o
   0   3  15        0.19       -2.84     13.27 o
   1   3  15       89.68       64.28     13.75 o
   2   3  15       96.22       87.45     17.88 o
   3   3  15      707.15      689.39     93.57 o
   4   3  15      528.10      538.38     87.22 o
  -6   4  15      311.01      203.29     34.70 o
  -5   4  15      573.24      719.98     40.11 o
  -4   4  15      720.01      778.76    119.28 o
  -3   4  15      168.46      176.53     20.14 o
  -2   4  15        1.67       12.43     18.07 o
  -1   4  15       48.11       33.91     16.10 o
   0   4  15       48.81       42.39     14.30 o
   1   4  15       11.60        6.00     19.04 o
   2   4  15      237.62      224.83     61.68 o
   3   4  15      559.12      598.54    138.70 o
  -5   5  15      201.52      215.65    125.48 o
  -4   5  15      115.79      128.74     22.08 o
  -3   5  15       93.23      119.35     21.58 o
  -2   5  15      222.65      248.84     23.32 o
  -1   5  15      177.71      180.85     21.74 o
   0   5  15       37.22       33.27     18.88 o
   1   5  15       32.96       28.52     20.88 o
   2   5  15      122.19      159.82     38.03 o
  -3   6  15      207.92      224.56     46.76 o
  -2   6  15      244.29      272.81     38.19 o
  -1   6  15       38.57       39.86     29.46 o
   0   6  15       63.73      110.88     32.83 o
   0 -13  16       18.37      -24.20     34.13 o
   1 -13  16      182.18      188.47     34.96 o
  -2 -12  16      512.32      592.63     45.86 o
  -1 -12  16       11.73       -8.24     44.24 o
   0 -12  16        2.54      -12.36     28.02 o
   1 -12  16      122.32      138.52     32.89 o
   2 -12  16       70.07       76.33     32.91 o
   3 -12  16      238.89      196.27     35.89 o
  -4 -11  16      783.40      936.39     58.29 o
  -3 -11  16      792.90      864.57     38.27 o
  -2 -11  16      496.87      574.14     32.35 o
  -1 -11  16      141.04      150.00     22.04 o
   0 -11  16        1.47      -17.25     20.76 o
   1 -11  16      102.93       77.87     27.15 o
   2 -11  16        9.63       41.01     29.00 o
   3 -11  16      718.42      664.06     49.53 o
   4 -11  16      489.87      534.39     49.25 o
  -5 -10  16      236.02      251.54     26.80 o
  -4 -10  16     1436.44     1602.58    150.49 o
  -3 -10  16      511.59      556.38     33.11 o
  -2 -10  16      179.90      216.62     35.02 o
  -1 -10  16      127.38      120.00     19.21 o
   0 -10  16      106.48       93.36     35.26 o
   1 -10  16      289.04      288.92     40.64 o
   2 -10  16      425.12      416.27     42.56 o
   3 -10  16      513.53      550.74     46.19 o
   4 -10  16       50.73       26.07     25.63 o
   5 -10  16      192.38      165.42     31.04 o
  -5  -9  16      579.61      753.76     36.98 o
  -4  -9  16     1120.60     1235.24     57.39 o
  -3  -9  16      285.92      322.42     88.43 o
  -2  -9  16     1043.71     1176.75     57.54 o
  -1  -9  16      295.73      350.24     36.31 o
   0  -9  16       17.42        7.43     18.13 o
   1  -9  16        9.32        8.31     18.89 o
   2  -9  16      171.73      203.88     34.57 o
   3  -9  16       67.76       87.55     27.65 o
   4  -9  16      293.48      309.05     34.40 o
   5  -9  16     1098.35     1080.93     41.39 o
  -6  -8  16      327.52      297.89     29.80 o
  -5  -8  16      591.99      754.66     56.45 o
  -4  -8  16      330.72      356.26     26.31 o
  -3  -8  16      777.50      724.98     34.88 o
  -2  -8  16      612.27      628.76     46.41 o
  -1  -8  16        4.13       25.41     25.52 o
   0  -8  16       60.38       68.77     18.99 o
   1  -8  16      546.22      530.34     30.42 o
   2  -8  16       18.37       10.71     23.97 o
   3  -8  16      256.63      251.08     30.79 o
   4  -8  16     1892.40     1851.83     52.06 o
   5  -8  16     1078.28     1035.01     40.11 o
   6  -8  16      276.16      284.34     25.47 o
  -6  -7  16      313.92      324.33     27.91 o
  -5  -7  16      276.99      278.10     23.27 o
  -4  -7  16      100.46       94.01     21.60 o
  -3  -7  16      309.52      328.18     37.04 o
  -2  -7  16       63.56       89.70     31.25 o
  -1  -7  16      522.57      559.70     43.39 o
   0  -7  16      660.33      644.37     31.10 o
   1  -7  16      219.58      273.68     23.09 o
   2  -7  16        0.08       -6.90     17.96 o
   3  -7  16     1011.38     1024.13     38.91 o
   4  -7  16      958.95      956.66     38.69 o
   5  -7  16      141.14      136.84     19.87 o
   6  -7  16       76.60       66.81     35.59 o
  -7  -6  16       68.41      114.22     23.00 o
  -6  -6  16      179.33      250.75     22.52 o
  -5  -6  16      139.99      167.75     22.21 o
  -4  -6  16       63.04       86.64     28.17 o
  -3  -6  16      829.46      787.48     48.54 o
  -2  -6  16      911.35     1023.96     54.89 o
  -1  -6  16     2058.49     2190.02     74.73 o
   0  -6  16      357.59      340.14     38.23 o
   1  -6  16       20.40       -0.41     19.93 o
   2  -6  16       44.36       28.69     13.86 o
   3  -6  16      161.86      138.42     24.30 o
   4  -6  16        0.94       -3.24     16.65 o
   5  -6  16      126.57      122.89     20.96 o
   6  -6  16      349.12      365.21     27.37 o
  -7  -5  16        4.07      -10.52     31.80 o
  -6  -5  16        4.75       -0.91     25.02 o
  -5  -5  16       80.02      108.16     20.31 o
  -4  -5  16      913.82      926.64     53.82 o
  -3  -5  16     1472.99     1734.39     68.53 o
  -2  -5  16     1267.96     1233.71     60.23 o
  -1  -5  16     2591.61     2763.62     82.55 o
   0  -5  16       62.28       52.57     23.77 o
   1  -5  16       55.17       10.81     39.29 o
   2  -5  16        3.28      -17.46     17.46 o
   3  -5  16        2.79        3.27     13.46 o
   4  -5  16        5.79        6.51     16.18 o
   5  -5  16      467.41      406.05     66.32 o
   6  -5  16      658.35      590.28     49.70 o
  -7  -4  16      129.02       56.25     36.59 o
  -6  -4  16        0.97      -10.18     32.12 o
  -5  -4  16      535.49      672.46     32.72 o
  -4  -4  16      773.27      837.60     50.88 o
  -3  -4  16      329.95      358.37     40.60 o
  -2  -4  16     1285.88     1338.00     60.02 o
  -1  -4  16     1282.80     1361.34     59.38 o
   0  -4  16      560.07      550.48     41.56 o
   1  -4  16      308.35      320.93     26.60 o
   2  -4  16       35.99       50.82     13.15 o
   3  -4  16       59.60       56.99     13.45 o
   4  -4  16       89.35       43.42     45.39 o
   5  -4  16      659.75      612.53     50.80 o
   6  -4  16      937.09      878.87     60.27 o
  -7  -3  16       46.99       56.74     33.22 o
  -6  -3  16      124.92       80.01     34.03 o
  -5  -3  16      109.45      128.83     30.07 o
  -4  -3  16       83.90      119.59     28.73 o
  -3  -3  16      527.26      546.47     43.54 o
  -2  -3  16      887.16      898.58     50.08 o
  -1  -3  16      465.73      567.96     42.47 o
   0  -3  16      196.17      214.94     30.48 o
   1  -3  16      597.19      574.45     29.80 o
   2  -3  16      603.87      591.13     31.30 o
   3  -3  16       21.92       26.91     13.01 o
   4  -3  16      673.66      526.71     46.24 o
   5  -3  16      642.89      626.99     46.79 o
   6  -3  16      287.68      338.49     45.89 o
  -7  -2  16       32.67       62.66     33.62 o
  -6  -2  16       33.25       22.69     32.82 o
  -5  -2  16       45.75       23.23     26.90 o
  -4  -2  16      126.70      133.38     28.73 o
  -3  -2  16      339.28      310.21     36.15 o
  -2  -2  16       59.47       83.04     22.85 o
  -1  -2  16      228.09      204.53     32.16 o
   0  -2  16     1000.37      941.57     45.82 o
   1  -2  16      752.39      653.19     34.94 o
   2  -2  16        5.62       -9.39     18.17 o
   3  -2  16     1150.57     1035.94     76.91 o
   4  -2  16      169.32      124.57     27.59 o
   5  -2  16        1.12        7.42     29.54 o
   6  -2  16      142.92       83.13     35.06 o
  -7  -1  16        5.98      -36.75     36.75 o
  -6  -1  16        9.88      -33.01     33.01 o
  -5  -1  16        1.05      -30.82     30.82 o
  -4  -1  16      144.59      147.10     29.73 o
  -3  -1  16       27.46       50.27     26.48 o
  -2  -1  16      391.60      436.99     39.45 o
  -1  -1  16     1385.07     1486.16     61.92 o
   0  -1  16     1768.98     1663.07    117.25 o
   1  -1  16       23.31       34.14     18.12 o
   2  -1  16       21.75       35.17     18.24 o
   3  -1  16       21.46       24.21     17.27 o
   4  -1  16      271.96      165.77     33.40 o
   5  -1  16        0.34      -22.93     34.88 o
  -7   0  16       94.35       89.65     31.37 o
  -6   0  16      113.99       92.66     31.37 o
  -5   0  16       78.44       61.12     27.21 o
  -4   0  16      144.42       89.96     32.37 o
  -3   0  16      676.35      714.12     48.02 o
  -2   0  16     1941.33     1778.62     67.96 o
  -1   0  16     2009.01     2124.94     73.33 o
   0   0  16      423.40      340.05     56.39 o
   1   0  16       13.27       35.66     18.87 o
   2   0  16       99.75       85.42     18.71 o
   3   0  16      800.40      715.62    124.22 o
   4   0  16      175.29      135.34     28.62 o
   5   0  16      184.04      179.92     38.16 o
  -6   1  16      347.32      228.69     35.85 o
  -5   1  16       10.55       14.11     30.45 o
  -4   1  16      258.27      255.44     36.11 o
  -3   1  16     1039.56     1052.36     59.38 o
  -2   1  16     1209.81     1234.14     59.06 o
  -1   1  16      148.32      160.61     31.78 o
   0   1  16      145.83      135.58     39.48 o
   1   1  16      283.15      254.30     24.02 o
   2   1  16      599.86      542.47     28.90 o
   3   1  16      428.08      346.94     77.78 o
   4   1  16        0.75      -29.52     29.52 o
  -6   2  16       24.24       19.92     32.75 o
  -5   2  16        5.69      -26.35     29.21 o
  -4   2  16      163.52      169.82     38.91 o
  -3   2  16      400.18      338.37     40.49 o
  -2   2  16      119.18      120.69     29.14 o
  -1   2  16       38.22      -11.94     17.50 o
   0   2  16      617.93      523.01     27.35 o
   1   2  16      660.51      588.98     85.56 o
   2   2  16      658.92      556.78     84.66 o
   3   2  16       43.89       74.21     32.90 o
   4   2  16      168.92      116.20     29.92 o
  -5   3  16       18.82      -11.61     22.46 o
  -4   3  16      102.13       99.35     30.94 o
  -3   3  16      380.92      260.88     36.33 o
  -2   3  16       30.38       58.81     26.46 o
  -1   3  16      139.56      117.63     18.30 o
   0   3  16      323.50      294.38     22.08 o
   1   3  16      696.80      572.90     28.54 o
   2   3  16      577.40      499.66     41.64 o
   3   3  16        8.89       38.63     33.32 o
  -4   4  16       74.00      110.96     82.49 o
  -3   4  16       28.57       12.65     25.03 o
  -2   4  16        0.71       17.01     19.60 o
  -1   4  16      161.12      142.24     19.09 o
   0   4  16      311.14      307.23     93.38 o
   1   4  16      411.22      270.48     30.36 o
   2   4  16      399.34      287.52     36.27 o
  -2   5  16       30.67       40.22     30.44 o
  -1   5  16      291.02      346.26     35.58 o
  -1 -12  17      781.18      818.08    131.27 o
   0 -12  17      283.19      260.55     34.52 o
   1 -12  17      134.83      124.47     35.21 o
   2 -12  17      256.74      192.94     36.62 o
  -3 -11  17      372.23      394.27     42.06 o
  -2 -11  17      879.23      940.36     57.60 o
  -1 -11  17      145.91      168.88     20.72 o
   0 -11  17        9.48      -20.33     21.53 o
   1 -11  17      743.85      754.45     53.72 o
   2 -11  17     1124.33     1259.91     66.22 o
   3 -11  17      410.36      420.88     45.58 o
  -4 -10  17      272.00      281.95     28.14 o
  -3 -10  17     1009.61     1018.86     42.44 o
  -2 -10  17        4.65       26.22     30.66 o
  -1 -10  17       28.73       29.68     30.65 o
   0 -10  17       90.01      144.24     21.40 o
   1 -10  17     2011.89     2425.51     85.30 o
   2 -10  17     1381.36     1422.01     66.70 o
   3 -10  17       46.81       43.00     29.71 o
   4 -10  17        3.88       12.46     28.14 o
  -5  -9  17       29.15       29.36     21.32 o
  -4  -9  17      223.79      230.31     50.26 o
  -3  -9  17       28.39      -20.62     32.10 o
  -2  -9  17      741.13      798.71     53.89 o
  -1  -9  17        1.88       -5.98     29.23 o
   0  -9  17     1065.24     1193.47     43.71 o
   1  -9  17     2118.78     2351.70     58.56 o
   2  -9  17      485.60      504.15     40.54 o
   3  -9  17        6.96        3.07     27.52 o
   4  -9  17        3.20       18.54     26.82 o
   5  -9  17       12.18      -13.87     36.79 o
  -5  -8  17       24.64       46.05     21.17 o
  -4  -8  17       14.15        2.46     28.73 o
  -3  -8  17      892.68      990.63     57.67 o
  -2  -8  17      458.98      505.03     43.29 o
  -1  -8  17     1051.04     1255.37     61.27 o
   0  -8  17     1647.38     1831.12     82.59 o
   1  -8  17      739.46      742.89     52.49 o
   2  -8  17      205.40      167.10     40.87 o
   3  -8  17      179.32      171.14     32.73 o
   4  -8  17       53.96      121.21     21.67 o
   5  -8  17      282.26      239.45     24.06 o
  -6  -7  17        7.47      -22.43     22.43 o
  -5  -7  17        9.13       16.09     21.49 o
  -4  -7  17     1388.77     1624.19     49.30 o
  -3  -7  17      543.18      699.77     48.71 o
  -2  -7  17      328.16      351.17     37.90 o
  -1  -7  17     2226.90     2638.14     86.36 o
   0  -7  17      864.83      802.13     53.61 o
   1  -7  17      147.42      143.44     20.63 o
   2  -7  17      199.32      178.45     22.15 o
   3  -7  17      238.42      215.20     22.04 o
   4  -7  17      495.67      521.39     59.27 o
   5  -7  17      276.01      268.37     23.97 o
  -6  -6  17       56.96       72.26     20.81 o
  -5  -6  17      680.43      821.41     37.45 o
  -4  -6  17      785.08      883.79     56.14 o
  -3  -6  17       26.23        2.25     29.52 o
  -2  -6  17      474.85      489.06     46.13 o
  -1  -6  17     1514.32     1671.88     69.22 o
   0  -6  17      490.72      596.73     45.16 o
   1  -6  17      260.53      271.98     23.08 o
   2  -6  17      371.14      388.89     21.48 o
   3  -6  17      379.29      388.74     31.52 o
   4  -6  17      794.32      761.14     55.17 o
   5  -6  17      269.67      306.41     32.42 o
  -6  -5  17      412.16      535.56     56.79 o
  -5  -5  17     1095.83     1319.34     67.17 o
  -4  -5  17      109.25      119.11     32.34 o
  -3  -5  17       23.61      -30.29     30.29 o
  -2  -5  17      151.05      129.65     31.86 o
  -1  -5  17      239.63      240.18     37.53 o
   0  -5  17      519.01      456.44     41.66 o
   1  -5  17      551.80      546.73     43.73 o
   2  -5  17      327.38      314.83     20.20 o
   3  -5  17      672.98      634.10     26.16 o
   4  -5  17     1591.88     1629.71     63.00 o
   5  -5  17      212.28      249.40     40.37 o
  -6  -4  17      922.90     1131.74     65.14 o
  -5  -4  17      589.07      785.67     53.32 o
  -4  -4  17       93.41      100.30     32.00 o
  -3  -4  17       47.84       20.63     26.73 o
  -2  -4  17       18.32        9.03     28.10 o
  -1  -4  17      116.98      113.82     28.64 o
   0  -4  17      470.15      448.28     41.48 o
   1  -4  17        3.61        0.70     17.28 o
   2  -4  17      274.49      281.60     33.36 o
   3  -4  17     1080.56     1093.96     43.90 o
   4  -4  17     1326.24     1313.34     66.78 o
   5  -4  17       98.15       62.40     29.75 o
  -6  -3  17      640.36      764.22     58.81 o
  -5  -3  17      629.32      671.49     50.27 o
  -4  -3  17      448.16      514.80     43.79 o
  -3  -3  17       70.92       49.15     27.11 o
  -2  -3  17      134.77      129.78     35.02 o
  -1  -3  17       43.63       64.93     27.77 o
   0  -3  17        2.22      -25.37     25.37 o
   1  -3  17       36.35       -6.34     19.83 o
   2  -3  17     1022.79     1050.04     53.49 o
   3  -3  17     1937.71     1828.01     51.59 o
   4  -3  17      568.60      559.80     45.23 o
   5  -3  17      130.84      107.36     30.40 o
  -6  -2  17      741.50     1003.72     64.07 o
  -5  -2  17      815.05     1049.95     61.16 o
  -4  -2  17      440.95      457.56     46.01 o
  -3  -2  17      113.22      136.53     28.95 o
  -2  -2  17      145.78      135.22     28.80 o
  -1  -2  17      123.18      158.51     31.06 o
   0  -2  17       13.99       10.33     27.13 o
   1  -2  17      320.27      241.19     25.74 o
   2  -2  17     2808.29     2866.95    206.64 o
   3  -2  17     1047.35      931.41     38.63 o
   4  -2  17      221.22      214.88     32.48 o
   5  -2  17      104.85       54.54     36.66 o
  -6  -1  17      896.47     1052.38     62.20 o
  -5  -1  17      709.97      688.56     53.48 o
  -4  -1  17        1.66       10.13     27.53 o
  -3  -1  17      198.19      216.15     32.64 o
  -2  -1  17      264.38      338.88     35.13 o
  -1  -1  17      622.59      653.03     48.00 o
   0  -1  17       28.90       30.90     25.05 o
   1  -1  17     1156.88     1096.94     39.61 o
   2  -1  17     1588.07     1560.49     65.30 o
   3  -1  17      376.67      319.91     26.85 o
   4  -1  17      122.45       72.36     34.29 o
   5  -1  17      126.97      119.43     33.45 o
  -6   0  17      372.79      362.07     43.76 o
  -5   0  17      102.69       81.22     36.21 o
  -4   0  17       28.65       37.60     31.67 o
  -3   0  17      403.62      497.26     44.50 o
  -2   0  17     1573.18     1702.04     69.49 o
  -1   0  17      194.69      188.60     34.15 o
   0   0  17      414.97      379.82     26.12 o
   1   0  17     1382.39     1260.42     42.89 o
   2   0  17      304.04      276.01     24.44 o
   3   0  17       83.64       90.50     21.09 o
   4   0  17       32.90       13.10     36.14 o
  -5   1  17        4.25        6.44     35.83 o
  -4   1  17       94.61       76.64     34.91 o
  -3   1  17     1097.74     1297.82     65.64 o
  -2   1  17      996.43      932.65     54.90 o
  -1   1  17       12.38       -6.09     29.14 o
   0   1  17      793.88      772.54     35.06 o
   1   1  17      357.50      259.57     53.00 o
   2   1  17       64.63       31.71     23.71 o
   3   1  17       95.47       66.95     34.47 o
  -5   2  17       19.38       33.96     38.70 o
  -4   2  17      935.81      865.01     55.12 o
  -3   2  17      896.03      828.57     51.04 o
  -2   2  17       19.86        6.22     30.08 o
  -1   2  17      158.61      125.29     30.20 o
   0   2  17       50.41       22.39     19.66 o
   1   2  17        5.47      -10.69     24.82 o
   2   2  17      121.40       43.54     31.69 o
   3   2  17      185.48      108.19     31.58 o
  -4   3  17     1439.98     1282.17     70.43 o
  -3   3  17      108.65      176.97     33.20 o
  -2   3  17        8.17       25.26     31.95 o
  -1   3  17        6.60       17.57     28.99 o
   0   3  17       53.54       77.40     19.93 o
   1   3  17       11.92      -12.12     30.41 o
  -1 -11  18       15.05      -14.10     32.96 o
   0 -11  18       17.74       -7.04     24.41 o
   1 -11  18       12.49       44.67     32.98 o
  -3 -10  18      374.67      428.63     46.12 o
  -2 -10  18      243.98      337.55     41.87 o
  -1 -10  18        0.85      -12.54     34.14 o
   0 -10  18      258.27      264.16     37.54 o
   1 -10  18       12.13       27.71     28.23 o
   2 -10  18      229.02      201.22     33.67 o
   3 -10  18        0.77       -8.16     28.63 o
  -4  -9  18      643.73      884.10     73.92 o
  -3  -9  18      394.55      479.98     45.25 o
  -2  -9  18      221.04      200.85     34.58 o
  -1  -9  18        6.77       40.68     33.13 o
   0  -9  18       95.08      108.76     26.85 o
   1  -9  18       64.35       68.60     21.09 o
   2  -9  18        1.06       47.01     30.13 o
   3  -9  18       42.05       34.63     27.61 o
   4  -9  18      925.36     1019.83     57.09 o
  -4  -8  18      366.13      446.75     48.24 o
  -3  -8  18      398.84      404.16     44.05 o
  -2  -8  18       11.46       -2.42     32.79 o
  -1  -8  18      322.17      364.09     44.93 o
   0  -8  18      267.07      345.34     39.14 o
   1  -8  18      349.01      339.47     28.46 o
   2  -8  18        0.21        1.27     20.66 o
   3  -8  18      857.61      946.18     55.02 o
   4  -8  18      857.03      868.79     58.34 o
  -5  -7  18       61.79       96.33     27.83 o
  -4  -7  18      407.62      451.13     49.52 o
  -3  -7  18      240.46      286.77     36.35 o
  -2  -7  18      676.17      767.50     55.07 o
  -1  -7  18      831.76      853.51     54.25 o
   0  -7  18      121.52      101.77     34.29 o
   1  -7  18      156.17      162.74     27.45 o
   2  -7  18      114.80       92.39     20.72 o
   3  -7  18      782.84      810.70     47.74 o
   4  -7  18      189.55      166.49     22.62 o
  -5  -6  18        0.58       16.35     33.13 o
  -4  -6  18      252.26      309.98     38.47 o
  -3  -6  18      626.12      707.21     52.95 o
  -2  -6  18      991.34     1096.47     60.94 o
  -1  -6  18     1002.15     1064.57     60.38 o
   0  -6  18      130.22      143.69     31.38 o
   1  -6  18      112.95       72.44     30.90 o
   2  -6  18      172.77      185.92     21.80 o
   3  -6  18       24.60       29.70     19.22 o
   4  -6  18       37.71       18.90     20.59 o
  -5  -5  18      136.54      206.40     42.05 o
  -4  -5  18      362.12      357.19     41.87 o
  -3  -5  18      277.31      268.76     37.39 o
  -2  -5  18      882.55      858.99     54.38 o
  -1  -5  18      466.53      555.10     46.52 o
   0  -5  18      169.38      217.50     32.83 o
   1  -5  18      134.46       82.45     29.74 o
   2  -5  18       18.17       41.85     20.74 o
   3  -5  18       43.88       36.31     16.55 o
   4  -5  18       99.46       91.45     30.68 o
  -5  -4  18      488.72      455.24     47.30 o
  -4  -4  18      223.15      219.63     37.39 o
  -3  -4  18      239.47      269.67     38.86 o
  -2  -4  18      522.25      631.28     46.38 o
  -1  -4  18      132.70      135.09     31.21 o
   0  -4  18      180.99      188.91     36.04 o
   1  -4  18        2.34       -1.64     28.36 o
   2  -4  18       26.23       28.11     22.57 o
   3  -4  18       29.98       33.53     22.06 o
   4  -4  18      192.58      198.90     33.66 o
  -5  -3  18      148.02      124.46     32.44 o
  -4  -3  18      183.34      197.11     35.54 o
  -3  -3  18      295.42      246.56     36.75 o
  -2  -3  18      151.73      180.69     32.17 o
  -1  -3  18      344.54      362.81     40.20 o
   0  -3  18      240.40      242.06     35.50 o
   1  -3  18      300.16      261.12     26.27 o
   2  -3  18      121.66       61.40     24.39 o
   3  -3  18      245.46      243.85     25.14 o
   4  -3  18      226.30      241.41     32.89 o
  -5  -2  18       18.78       28.55     35.94 o
  -4  -2  18      320.07      397.61     43.72 o
  -3  -2  18      115.17      126.24     31.88 o
  -2  -2  18      290.38      322.51     41.23 o
  -1  -2  18     1396.62     1578.02     70.02 o
   0  -2  18     1061.88      947.69     58.33 o
   1  -2  18      403.38      411.31     30.16 o
   2  -2  18        5.67        2.60     21.65 o
   3  -2  18      141.28       84.00     23.56 o
   4  -2  18       35.82       30.09     34.85 o
  -5  -1  18        1.47      -33.24     33.24 o
  -4  -1  18       48.61       68.75     30.47 o
  -3  -1  18      174.94      182.33     32.80 o
  -2  -1  18      939.23     1045.29     60.11 o
  -1  -1  18     1677.75     1807.72     74.03 o
   0  -1  18      521.65      454.65     35.44 o
   1  -1  18       36.89       59.46     21.63 o
   2  -1  18        8.30       -3.60     20.92 o
   3  -1  18      184.03      181.05     33.75 o
  -5   0  18        9.70       47.91     36.83 o
  -4   0  18        5.54       45.66     29.94 o
  -3   0  18      282.98      288.42     39.38 o
  -2   0  18      818.38      842.23     54.68 o
  -1   0  18      440.43      419.14     39.86 o
   0   0  18      161.42      154.39     21.53 o
   1   0  18       18.95       -2.05     24.75 o
   2   0  18      347.43      259.99     38.40 o
   3   0  18       51.94       18.61     21.54 o
  -4   1  18       64.48       64.42     32.82 o
  -3   1  18      197.05      183.59     32.94 o
  -2   1  18      321.66      311.72     41.45 o
  -1   1  18       91.56      103.03     32.15 o
   0   1  18      381.77      400.35     38.56 o
   1   1  18      149.72      139.04     22.23 o
   2   1  18      136.60      119.45     22.24 o
  -3   2  18      309.45      266.49     40.81 o
  -2   2  18      106.64      154.53     30.72 o
  -1   2  18      195.38      128.67     31.01 o
   0   2  18       61.90       59.22     22.30 o
   0 -10  19      306.59      398.86     45.85 o
  -2  -9  19       16.87        8.26     32.65 o
  -1  -9  19      195.32      162.37     34.14 o
   0  -9  19      681.31      769.11     55.44 o
   1  -9  19     1210.49     1395.21     48.41 o
   2  -9  19      223.60      225.28     35.12 o
  -3  -8  19      313.81      350.20     44.19 o
  -2  -8  19      285.14      224.87     38.65 o
  -1  -8  19      719.74      899.99     56.13 o
   0  -8  19      357.74      450.77     48.95 o
   1  -8  19      841.89     1020.68     42.77 o
   2  -8  19      772.63      834.14     53.84 o
   3  -8  19      134.40       95.14     32.34 o
  -4  -7  19      577.58      575.28     50.94 o
  -3  -7  19       11.42      -11.22     31.24 o
  -2  -7  19      219.36      202.90     37.25 o
  -1  -7  19      187.93      208.38     40.72 o
   0  -7  19      383.63      393.08     42.15 o
   1  -7  19      732.72      592.25     50.13 o
   2  -7  19     1141.51     1087.59     43.42 o
   3  -7  19       80.08       28.38     30.37 o
  -4  -6  19       96.18      113.81     32.87 o
  -3  -6  19       70.13       16.01     36.24 o
  -2  -6  19       25.24       67.20     33.87 o
  -1  -6  19      159.51       75.98     33.97 o
   0  -6  19      513.35      530.24     46.88 o
   1  -6  19      743.33      690.54     53.81 o
   2  -6  19      301.87      340.42     39.68 o
   3  -6  19       19.54       26.72     21.26 o
  -4  -5  19      295.74      327.71     41.70 o
  -3  -5  19      283.84      253.09     39.40 o
  -2  -5  19       21.95       -8.01     30.94 o
  -1  -5  19      430.00      461.70     48.21 o
   0  -5  19      721.10      667.53     50.81 o
   1  -5  19       66.76       80.10     29.21 o
   2  -5  19       72.24       80.54     24.59 o
   3  -5  19      140.69      110.12     26.24 o
  -4  -4  19      585.30      698.19     54.86 o
  -3  -4  19      200.26      244.27     36.76 o
  -2  -4  19       89.66       37.58     33.27 o
  -1  -4  19     1160.65     1150.78     64.67 o
   0  -4  19      188.06      165.16     34.27 o
   1  -4  19       46.76       25.68     33.56 o
   2  -4  19       10.12       10.98     24.02 o
   3  -4  19      930.79      902.99    149.57 o
  -4  -3  19      493.46      569.77     50.76 o
  -3  -3  19        0.48       25.77     35.49 o
  -2  -3  19      446.92      361.57     43.46 o
  -1  -3  19      290.99      274.26     38.10 o
   0  -3  19        3.00       20.73     28.83 o
   1  -3  19       16.70        1.60     23.14 o
   2  -3  19     1139.94     1116.25     95.81 o
   3  -3  19      995.97      925.58     98.91 o
  -4  -2  19       79.24       44.97     38.55 o
  -3  -2  19      221.58      182.62     35.66 o
  -2  -2  19       58.60        0.00     32.81 o
  -1  -2  19      117.43      143.60     32.94 o
   0  -2  19       49.80       41.85     29.37 o
   1  -2  19      194.64      202.79     24.07 o
   2  -2  19     1585.97     1599.30     58.15 o
  -4  -1  19       75.61       37.96     36.42 o
  -3  -1  19       19.50       -7.30     31.00 o
  -2  -1  19      465.50      430.48     42.87 o
  -1  -1  19      183.10      151.63     36.65 o
   0  -1  19        0.14       17.02     29.79 o
   1  -1  19      616.99      586.76     34.93 o
   2  -1  19     1091.57     1090.16     42.93 o
  -3   0  19      207.44      265.47     35.63 o
  -2   0  19      483.00      418.52     42.24 o
  -1   0  19       17.78      -25.00     31.81 o
   0   0  19      147.51       93.87     32.76 o
   1   0  19      641.95      640.15     33.64 o
   0  -8  20      432.15      457.35     49.04 o
  -2  -7  20      750.04      838.82     60.11 o
  -1  -7  20      143.01      129.47     40.23 o
   0  -7  20      446.10      435.42     46.95 o
   1  -7  20       86.04       76.27     32.65 o
  -2  -6  20      406.61      364.77     46.94 o
  -1  -6  20      221.22      273.13     42.48 o
   0  -6  20      197.18      211.37     39.38 o
   1  -6  20        9.35        6.81     37.25 o
  -3  -5  20      208.83      184.61     38.91 o
  -2  -5  20      426.20      566.63     55.73 o
  -1  -5  20      221.37      247.21     43.38 o
   0  -5  20       29.48       13.46     32.01 o
   1  -5  20        4.59      -34.94     34.94 o
  -3  -4  20      164.26       73.08     33.65 o
  -2  -4  20      553.67      647.60     52.04 o
  -1  -4  20      366.14      444.63     42.64 o
   0  -4  20      106.37      138.24     39.65 o
   1  -4  20       44.52       -3.80     36.82 o
  -2  -3  20      533.93      549.68     49.93 o
  -1  -3  20      517.73      530.07     49.88 o
   0  -3  20      405.24      339.58     39.87 o
   1  -3  20      311.55      291.87     37.82 o
  -1  -2  20      406.91      458.44     42.82 o
   0  -2  20      214.91      246.96     37.93 o
 
